# Supplementary material for: Insights from the draft genome of the subsection V (Stigonematales) cyanobacterium Hapalosiphon sp. Strain MRB220 associated with 2-MIB production
Source: Stand Genomic Sci. 2016 Sep 2;11(1):58. doi: 10.1186/s40793-016-0175-5 (PMC5009524; doi:10.1186/s40793-016-0175-5)
Supplement: Additional file 3: Table S2. — BLAST comparison between Open reading frames of MRB 220 and those in query genomes. Table S3. Open reading frames present in the genome of MRB220 but not detected in the three most closely related Stigonematales. (XLSX 2467 kb) [file 40793_2016_175_MOESM3_ESM.xlsx]

## Sheet: Table_S2
				MRB220					Fischerella muscicola PCC7414						Fischerella muscicola SAG 1427-1							Fischerella sp. PCC 9431					Fischerella sp. JSC-11						Fischerella sp. PCC 9605						Hapalosiphon welwitschii						Westiella intricate
SumHit	Contig	Gene	Length	Gene id	function	Hit	Contig	Gene	Gene id	percent identity 6666666.151414	function	Hit	Contig	Gene	Gene id	percent identity 6666666.151415	function	Hit	Contig	Gene	Gene id	percent identity 6666666.151245	function	Hit	Contig	Gene	Gene id	percent identity 6666666.151416	function	Hit	Contig	Gene	Gene id	percent identity 6666666.151419	function	Hit	Contig	Gene	Gene id	percent identity 6666666.151246	function	Hit	Contig	Gene	Gene id	percent identity 6666666.151413	function
	9	630	323	fig|6666666.130311.peg.630	(S)-2,3-di-O-geranylgeranylglyceryl phosphate synthase	-				0		-				0		-				0		-				0		-				0		-				0		-				0
	96	6241	66	fig|6666666.130311.peg.6241	ABC-type Fe3+-siderophore transport system, permease component	-				0		-				0		-				0		-				0		-				0		-				0		-				0
	79	5201	50	fig|6666666.130311.peg.5201	Acetyl-CoA synthetase (ADP-forming) alpha and beta chains, putative	-				0		-				0		-				0		-				0		-				0		-				0		-				0
	98	6308	104	fig|6666666.130311.peg.6308	Adenylate cyclase (EC 4.6.1.1)	-				0		-				0		-				0		-				0		bi	8	7272	fig|6666666.151419.peg.7272	54.08	FOG: HEAT repeat	-				0		-				0
	25	1849	346	fig|6666666.130311.peg.1849	aldo-keto reductase, putative	-				0		-				0		-				0		-				0		uni	5	4619	fig|6666666.151419.peg.4619	28.11	aldo-keto reductase, putative	bi	91	3654	fig|6666666.151246.peg.3654	94.2	aldo-keto reductase, putative	bi	87	1820	fig|6666666.151413.peg.1820	97.68	aldo-keto reductase, putative
	106	6708	382	fig|6666666.130311.peg.6708	Alkanesulfonate monooxygenase (EC 1.14.14.5)	-				0		-				0		-				0		-				0		-				0		bi	43	1133	fig|6666666.151246.peg.1133	99.74	Alkanesulfonate monooxygenase (EC 1.14.14.5)	-				0
	30	2047	293	fig|6666666.130311.peg.2047	Alpha-ketoglutarate-dependent taurine dioxygenase (EC 1.14.11.17)	-				0		-				0		-				0		-				0		-				0		bi	36	1086	fig|6666666.151246.peg.1086	95.55	Alpha-ketoglutarate-dependent taurine dioxygenase (EC 1.14.11.17)	-				0
	103	6625	67	fig|6666666.130311.peg.6625	Asl2194 protein	-				0		-				0		-				0		-				0		-				0		bi	97	4128	fig|6666666.151246.peg.4128	95.16	Asl2194 protein	-				0
	76	4806	55	fig|6666666.130311.peg.4806	Aspartate aminotransferase (EC 2.6.1.1)	-				0		-				0		-				0		-				0		-				0		bi	106	4658	fig|6666666.151246.peg.4658	92.68	hypothetical protein	-				0
	76	4789	70	fig|6666666.130311.peg.4789	Asr7044 protein	-				0		-				0		-				0		-				0		uni	8	7009	fig|6666666.151419.peg.7009	79.41	FIG00876497: hypothetical protein	-				0		-				0
	90	5987	65	fig|6666666.130311.peg.5987	Asr7257 protein	-				0		-				0		-				0		-				0		-				0		-				0		-				0
	96	6246	117	fig|6666666.130311.peg.6246	Assimilatory nitrate reductase large subunit (EC:1.7.99.4)	-				0		-				0		-				0		-				0		-				0		bi	126	5647	fig|6666666.151246.peg.5647	96.55	Assimilatory nitrate reductase large subunit (EC:1.7.99.4)	-				0
	96	6247	51	fig|6666666.130311.peg.6247	Assimilatory nitrate reductase large subunit (EC:1.7.99.4)	-				0		-				0		-				0		-				0		-				0		-				0		-				0
	33	2146	347	fig|6666666.130311.peg.2146	Basic proline-rich protein precursor	-				0		-				0		-				0		-				0		-				0		-				0		-				0
	105	6693	496	fig|6666666.130311.peg.6693	Beta-1,4-mannanase	-				0		-				0		-				0		-				0		-				0		-				0		-				0
	72	4548	370	fig|6666666.130311.peg.4548	Beta-galactosidase (EC 3.2.1.23)	-				0		-				0		-				0		-				0		-				0		bi	4	543	fig|6666666.151246.peg.543	98.64	Beta-galactosidase (EC 3.2.1.23)	-				0
	77	4918	201	fig|6666666.130311.peg.4918	Carbonic anhydrase (EC 4.2.1.1)	-				0		-				0		-				0		-				0		-				0		-				0		-				0
	35	2162	73	fig|6666666.130311.peg.2162	CDP-diacylglycerol--glycerol-3-phosphate 3-phosphatidyltransferase (EC 2.7.8.5)	-				0		-				0		-				0		-				0		-				0		bi	81	2727	fig|6666666.151246.peg.2727	61.9	hypothetical protein	uni	133	4087	fig|6666666.151413.peg.4087	74.36	CDP-diacylglycerol--glycerol-3-phosphate 3-phosphatidyltransferase (EC 2.7.8.5)
	83	5479	60	fig|6666666.130311.peg.5479	CDP-diacylglycerol--glycerol-3-phosphate 3-phosphatidyltransferase (EC 2.7.8.5)	-				0		-				0		-				0		-				0		-				0		uni	75	1937	fig|6666666.151246.peg.1937	49.15	omega-3 polyunsaturated fatty acid synthase subunit, PfaA	uni	133	4087	fig|6666666.151413.peg.4087	59.26	CDP-diacylglycerol--glycerol-3-phosphate 3-phosphatidyltransferase (EC 2.7.8.5)
	77	4826	727	fig|6666666.130311.peg.4826	Cell division protein FtsK	-				0		-				0		-				0		uni	17	3776	fig|6666666.151416.peg.3776	37.72	Cell division protein FtsK	-				0		uni	90	3597	fig|6666666.151246.peg.3597	38.15	Cell division protein FtsK	-				0
	25	1842	72	fig|6666666.130311.peg.1842	Chromosome (plasmid) partitioning protein ParA	-				0		-				0		-				0		-				0		-				0		bi	91	3661	fig|6666666.151246.peg.3661	89.19	Chromosome (plasmid) partitioning protein ParA	-				0
	45	2295	59	fig|6666666.130311.peg.2295	Chromosome (plasmid) partitioning protein ParA	-				0		-				0		-				0		-				0		-				0		-				0		bi	182	6236	fig|6666666.151413.peg.6236	91.38	Chromosome (plasmid) partitioning protein ParA
	77	4850	161	fig|6666666.130311.peg.4850	Chromosome segregation ATPases	-				0		-				0		-				0		-				0		-				0		-				0		-				0
	85	5656	60	fig|6666666.130311.peg.5656	Cobalamin biosynthesis protein CbiG / Cobalt-precorrin-3b C17-methyltransferase	-				0		-				0		-				0		-				0		-				0		-				0		-				0
	10	713	365	fig|6666666.130311.peg.713	Coenzyme F420-dependent N5,N10-methylene tetrahydromethanopterin reductase and related flavin-dependent oxidoreductases; sulfonate monooxygenase	-				0		-				0		-				0		uni	13	2044	fig|6666666.151416.peg.2044	28.03	Non-ribosomal peptide synthetase	bi	6	5461	fig|6666666.151419.peg.5461	29.37	Similar to F420-dependent glucose-6-phosphate dehydrogenase, Mext_1273 family	bi	103	4532	fig|6666666.151246.peg.4532	99.18	Coenzyme F420-dependent N5,N10-methylene tetrahydromethanopterin reductase and related flavin-dependent oxidoreductases; sulfonate monooxygenase	uni	66	1520	fig|6666666.151413.peg.1520	24.66	luciferase-alpha subunit
	34	2150	330	fig|6666666.130311.peg.2150	COG3267: Type II secretory pathway, component ExeA (predicted ATPase)	-				0		-				0		-				0		-				0		bi	9	7620	fig|6666666.151419.peg.7620	67.68	putative phosphoribulokinase/uridine kinase protein	-				0		-				0
	81	5355	100	fig|6666666.130311.peg.5355	CRISPR-associated helicase Cas3	-				0		-				0		-				0		-				0		-				0		-				0		-				0
	81	5356	106	fig|6666666.130311.peg.5356	CRISPR-associated helicase Cas3	-				0		-				0		-				0		-				0		-				0		bi	40	1122	fig|6666666.151246.peg.1122	96.2	CRISPR-associated helicase Cas3	-				0
	81	5357	702	fig|6666666.130311.peg.5357	CRISPR-associated helicase Cas3	-				0		-				0		-				0		-				0		-				0		bi	40	1123	fig|6666666.151246.peg.1123	93.78	CRISPR-associated helicase Cas3	-				0
	81	5349	268	fig|6666666.130311.peg.5349	CRISPR-associated RAMP, Csx10 family	-				0		-				0		-				0		bi	18	4236	fig|6666666.151416.peg.4236	55.29	CRISPR-associated RAMP, Csx10 family	-				0		uni	143	6370	fig|6666666.151246.peg.6370	95.06	CRISPR-associated RAMP, Csx10 family	-				0
	81	5350	275	fig|6666666.130311.peg.5350	CRISPR-associated RAMP, Csx10 family	-				0		-				0		-				0		uni	18	4236	fig|6666666.151416.peg.4236	41.67	CRISPR-associated RAMP, Csx10 family	-				0		bi	143	6370	fig|6666666.151246.peg.6370	98.15	CRISPR-associated RAMP, Csx10 family	-				0
	69	3556	64	fig|6666666.130311.peg.3556	Cytochrome c oxidase polypeptide II (EC 1.9.3.1)	-				0		-				0		-				0		-				0		-				0		uni	81	2676	fig|6666666.151246.peg.2676	61.9	putative sugar kinase	uni	133	4087	fig|6666666.151413.peg.4087	71.93	CDP-diacylglycerol--glycerol-3-phosphate 3-phosphatidyltransferase (EC 2.7.8.5)
	96	6235	108	fig|6666666.130311.peg.6235	D-arabino-3-hexulose 6-phosphate formaldehyde-lyase (EC 4.1.2.43)	-				0		-				0		-				0		-				0		-				0		-				0		-				0
	102	6492	229	fig|6666666.130311.peg.6492	Demethylmenaquinone methyltransferase	-				0		-				0		-				0		-				0		-				0		-				0		-				0
	22	1354	1337	fig|6666666.130311.peg.1354	DNA helicase	-				0		-				0		-				0		-				0		-				0		-				0		-				0
	98	6301	641	fig|6666666.130311.peg.6301	DNA helicase II related protein	-				0		-				0		-				0		-				0		-				0		-				0		-				0
	77	4931	606	fig|6666666.130311.peg.4931	DNA polymerase II (EC 2.7.7.7)	-				0		-				0		-				0		-				0		-				0		-				0		-				0
	76	4778	77	fig|6666666.130311.peg.4778	DNA primase (EC 2.7.7.-)	-				0		-				0		-				0		-				0		-				0		bi	38	1117	fig|6666666.151246.peg.1117	63.49	DNA primase (EC 2.7.7.-)	-				0
	87	5873	53	fig|6666666.130311.peg.5873	dTDP-glucose 4,6-dehydratase (EC 4.2.1.46)	-				0		-				0		-				0		-				0		-				0		-				0		-				0
	12	824	54	fig|6666666.130311.peg.824	DUF324 domain-containing protein	-				0		-				0		-				0		bi	18	4237	fig|6666666.151416.peg.4237	67.65	DUF324 domain-containing protein	-				0		uni	143	6369	fig|6666666.151246.peg.6369	89.19	DUF324 domain-containing protein	-				0
	81	5348	239	fig|6666666.130311.peg.5348	DUF324 domain-containing protein	-				0		-				0		-				0		uni	18	4237	fig|6666666.151416.peg.4237	59.91	DUF324 domain-containing protein	-				0		bi	143	6369	fig|6666666.151246.peg.6369	95.38	DUF324 domain-containing protein	-				0
	81	5351	149	fig|6666666.130311.peg.5351	DUF324 domain-containing protein	-				0		-				0		-				0		bi	18	4235	fig|6666666.151416.peg.4235	61.19	DUF324 domain-containing protein	-				0		bi	143	6371	fig|6666666.151246.peg.6371	94.41	DUF324 domain-containing protein	-				0
	81	5352	173	fig|6666666.130311.peg.5352	DUF324 domain-containing protein	-				0		-				0		-				0		uni	18	4235	fig|6666666.151416.peg.4235	52.08	DUF324 domain-containing protein	-				0		uni	143	6371	fig|6666666.151246.peg.6371	93.57	DUF324 domain-containing protein	-				0
	81	5354	732	fig|6666666.130311.peg.5354	DUF324 domain-containing protein	-				0		-				0		-				0		bi	18	4233	fig|6666666.151416.peg.4233	45.89	DUF324 domain-containing protein	-				0		bi	143	6373	fig|6666666.151246.peg.6373	37.21	DUF324 domain-containing protein	-				0
	12	817	119	fig|6666666.130311.peg.817	Epoxide hydrolase (EC 3.3.2.9)	-				0		-				0		-				0		-				0		-				0		-				0		-				0
	106	6707	46	fig|6666666.130311.peg.6707	expressed protein	-				0		-				0		-				0		-				0		-				0		bi	43	1132	fig|6666666.151246.peg.1132	93.33	hypothetical protein	-				0
	69	3683	373	fig|6666666.130311.peg.3683	FIG00443277: hypothetical protein	-				0		-				0		-				0		-				0		-				0		-				0		bi	5	494	fig|6666666.151413.peg.494	97.85	FIG00443277: hypothetical protein
	98	6334	322	fig|6666666.130311.peg.6334	FIG00560358: hypothetical protein	-				0		-				0		-				0		-				0		bi	8	7302	fig|6666666.151419.peg.7302	90.36	FIG00560358: hypothetical protein	-				0		-				0
	71	4493	320	fig|6666666.130311.peg.4493	FIG00565197: hypothetical protein	-				0		-				0		-				0		-				0		-				0		bi	36	1022	fig|6666666.151246.peg.1022	97.18	FIG00565197: hypothetical protein	-				0
	24	1809	297	fig|6666666.130311.peg.1809	FIG00568303: hypothetical protein	-				0		-				0		-				0		-				0		bi	11	8245	fig|6666666.151419.peg.8245	32.53	hypothetical protein	-				0		bi	170	5831	fig|6666666.151413.peg.5831	43.88	hypothetical protein
	103	6582	167	fig|6666666.130311.peg.6582	FIG00569194: hypothetical protein	-				0		-				0		-				0		-				0		-				0		-				0		-				0
	81	5347	572	fig|6666666.130311.peg.5347	FIG00717994: hypothetical protein	-				0		-				0		-				0		bi	18	4238	fig|6666666.151416.peg.4238	48.11	FIG00717994: hypothetical protein	-				0		bi	143	6368	fig|6666666.151246.peg.6368	92.99	FIG00717994: hypothetical protein	-				0
	100	6413	189	fig|6666666.130311.peg.6413	FIG00820289: hypothetical protein	-				0		-				0		-				0		-				0		-				0		-				0		bi	44	1246	fig|6666666.151413.peg.1246	76.06	FIG00820289: hypothetical protein
	100	6415	340	fig|6666666.130311.peg.6415	FIG00829308: hypothetical protein	-				0		-				0		-				0		-				0		-				0		-				0		bi	4	478	fig|6666666.151413.peg.478	68.73	FIG00829308: hypothetical protein
	22	1516	63	fig|6666666.130311.peg.1516	FIG00870344: hypothetical protein	-				0		-				0		-				0		-				0		-				0		-				0		-				0
	77	4823	422	fig|6666666.130311.peg.4823	FIG00871134: hypothetical protein	-				0		-				0		-				0		-				0		-				0		-				0		-				0
	77	4835	195	fig|6666666.130311.peg.4835	FIG00872798: hypothetical protein	-				0		-				0		-				0		-				0		-				0		-				0		-				0
	77	4882	269	fig|6666666.130311.peg.4882	FIG00875571: hypothetical protein	-				0		-				0		-				0		-				0		-				0		-				0		-				0
	12	831	376	fig|6666666.130311.peg.831	FIG00927160: hypothetical protein	-				0		-				0		-				0		-				0		-				0		bi	36	1098	fig|6666666.151246.peg.1098	97.3	FIG00927160: hypothetical protein	bi	18	791	fig|6666666.151413.peg.791	93.8	EhpF
	70	4364	872	fig|6666666.130311.peg.4364	FIG01190124: hypothetical protein	-				0		-				0		-				0		-				0		-				0		-				0		-				0
	25	1822	919	fig|6666666.130311.peg.1822	FIG01190680: hypothetical protein	-				0		-				0		-				0		-				0		-				0		bi	91	3687	fig|6666666.151246.peg.3687	98.58	FIG01190680: hypothetical protein	bi	134	4137	fig|6666666.151413.peg.4137	98.69	hypothetical protein
	4	250	242	fig|6666666.130311.peg.250	FIG137478: Hypothetical protein YbgI	-				0		-				0		-				0		-				0		-				0		-				0		-				0
	76	4784	327	fig|6666666.130311.peg.4784	FOG: TPR repeat	-				0		-				0		-				0		-				0		-				0		bi	114	5136	fig|6666666.151246.peg.5136	28.64	hypothetical protein	-				0
	12	837	615	fig|6666666.130311.peg.837	Glycerophosphoryl diester phosphodiesterase (EC 3.1.4.46)	-				0		-				0		-				0		-				0		-				0		bi	36	1092	fig|6666666.151246.peg.1092	98.53	Glycerophosphoryl diester phosphodiesterase (EC 3.1.4.46)	bi	14	749	fig|6666666.151413.peg.749	99.02	Glycerophosphoryl diester phosphodiesterase (EC 3.1.4.46)
	25	1826	47	fig|6666666.130311.peg.1826	Heat shock protein 60 family co-chaperone GroES	-				0		-				0		-				0		-				0		-				0		-				0		-				0
	71	4523	70	fig|6666666.130311.peg.4523	High-affnity carbon uptake protein Hat/HatR	-				0		-				0		-				0		-				0		uni	8	7274	fig|6666666.151419.peg.7274	52.17	predicted protein	-				0		-				0
	12	836	355	fig|6666666.130311.peg.836	Hyaluronidase	-				0		-				0		-				0		-				0		-				0		bi	36	1093	fig|6666666.151246.peg.1093	98.87	Hyaluronidase	bi	14	750	fig|6666666.151413.peg.750	98.87	Hyaluronidase
	1	2	67	fig|6666666.130311.peg.2	hypothetical protein	-				0		-				0		-				0		-				0		-				0		-				0		bi	182	6260	fig|6666666.151413.peg.6260	72.73	hypothetical protein
	1	4	387	fig|6666666.130311.peg.4	hypothetical protein	-				0		-				0		-				0		-				0		-				0		-				0		bi	182	6241	fig|6666666.151413.peg.6241	88.37	hypothetical protein
	1	5	214	fig|6666666.130311.peg.5	hypothetical protein	-				0		-				0		-				0		-				0		-				0		-				0		bi	182	6242	fig|6666666.151413.peg.6242	77.07	hypothetical protein
	1	6	55	fig|6666666.130311.peg.6	hypothetical protein	-				0		-				0		-				0		-				0		-				0		-				0		bi	182	6243	fig|6666666.151413.peg.6243	98.15	hypothetical protein
	1	7	310	fig|6666666.130311.peg.7	hypothetical protein	-				0		-				0		-				0		-				0		-				0		-				0		bi	182	6244	fig|6666666.151413.peg.6244	91.91	hypothetical protein
	1	18	40	fig|6666666.130311.peg.18	hypothetical protein	-				0		-				0		-				0		-				0		-				0		-				0		-				0
	1	20	51	fig|6666666.130311.peg.20	hypothetical protein	-				0		-				0		-				0		-				0		-				0		-				0		bi	187	6428	fig|6666666.151413.peg.6428	66.67	hypothetical protein
	1	23	70	fig|6666666.130311.peg.23	hypothetical protein	-				0		-				0		-				0		-				0		-				0		-				0		-				0
	1	47	38	fig|6666666.130311.peg.47	hypothetical protein	-				0		-				0		-				0		-				0		-				0		-				0		-				0
	1	49	49	fig|6666666.130311.peg.49	hypothetical protein	-				0		-				0		-				0		-				0		-				0		-				0		-				0
	1	51	41	fig|6666666.130311.peg.51	hypothetical protein	-				0		-				0		-				0		-				0		-				0		-				0		-				0
	1	65	38	fig|6666666.130311.peg.65	hypothetical protein	-				0		-				0		-				0		-				0		-				0		-				0		-				0
	1	107	42	fig|6666666.130311.peg.107	hypothetical protein	-				0		-				0		-				0		-				0		-				0		-				0		-				0
	1	110	45	fig|6666666.130311.peg.110	hypothetical protein	-				0		-				0		-				0		-				0		-				0		bi	90	3606	fig|6666666.151246.peg.3606	95.45	hypothetical protein	bi	130	3799	fig|6666666.151413.peg.3799	95.45	hypothetical protein
	1	120	43	fig|6666666.130311.peg.120	hypothetical protein	-				0		-				0		-				0		-				0		-				0		-				0		-				0
	2	155	38	fig|6666666.130311.peg.155	hypothetical protein	-				0		-				0		-				0		-				0		-				0		-				0		-				0
	2	167	41	fig|6666666.130311.peg.167	hypothetical protein	-				0		-				0		-				0		-				0		-				0		-				0		-				0
	2	177	39	fig|6666666.130311.peg.177	hypothetical protein	-				0		-				0		-				0		-				0		-				0		-				0		-				0
	2	185	44	fig|6666666.130311.peg.185	hypothetical protein	-				0		-				0		-				0		-				0		-				0		uni	11	624	fig|6666666.151246.peg.624	51.85	rRNA small subunit methyltransferase H	-				0
	2	197	112	fig|6666666.130311.peg.197	hypothetical protein	-				0		-				0		-				0		-				0		-				0		-				0		-				0
	3	206	40	fig|6666666.130311.peg.206	hypothetical protein	-				0		-				0		-				0		-				0		-				0		-				0		-				0
	3	211	51	fig|6666666.130311.peg.211	hypothetical protein	-				0		-				0		-				0		-				0		-				0		bi	2	278	fig|6666666.151246.peg.278	100	hypothetical protein	-				0
	3	225	41	fig|6666666.130311.peg.225	hypothetical protein	-				0		-				0		-				0		-				0		-				0		bi	2	264	fig|6666666.151246.peg.264	100	hypothetical protein	-				0
	3	227	346	fig|6666666.130311.peg.227	hypothetical protein	-				0		-				0		-				0		-				0		-				0		-				0		-				0
	4	235	48	fig|6666666.130311.peg.235	hypothetical protein	-				0		-				0		-				0		-				0		-				0		-				0		-				0
	4	255	40	fig|6666666.130311.peg.255	hypothetical protein	-				0		-				0		-				0		-				0		-				0		-				0		bi	154	5133	fig|6666666.151413.peg.5133	92.31	hypothetical protein
	4	287	41	fig|6666666.130311.peg.287	hypothetical protein	-				0		-				0		-				0		-				0		-				0		bi	123	5584	fig|6666666.151246.peg.5584	88.24	hypothetical protein	bi	154	5168	fig|6666666.151413.peg.5168	88.24	hypothetical protein
	4	304	59	fig|6666666.130311.peg.304	hypothetical protein	-				0		-				0		-				0		-				0		-				0		-				0		-				0
	4	318	45	fig|6666666.130311.peg.318	hypothetical protein	-				0		-				0		-				0		-				0		-				0		-				0		bi	1	22	fig|6666666.151413.peg.22	97.73	hypothetical protein
	4	325	49	fig|6666666.130311.peg.325	hypothetical protein	-				0		-				0		-				0		-				0		-				0		-				0		-				0
	4	330	40	fig|6666666.130311.peg.330	hypothetical protein	-				0		-				0		-				0		-				0		-				0		bi	76	2291	fig|6666666.151246.peg.2291	100	hypothetical protein	bi	154	5204	fig|6666666.151413.peg.5204	100	hypothetical protein
	4	334	42	fig|6666666.130311.peg.334	hypothetical protein	-				0		-				0		-				0		-				0		-				0		-				0		bi	154	5208	fig|6666666.151413.peg.5208	91.3	hypothetical protein
	4	348	41	fig|6666666.130311.peg.348	hypothetical protein	-				0		-				0		-				0		-				0		-				0		-				0		-				0
	4	371	59	fig|6666666.130311.peg.371	hypothetical protein	-				0		-				0		-				0		-				0		-				0		-				0		-				0
	4	400	38	fig|6666666.130311.peg.400	hypothetical protein	-				0		-				0		-				0		-				0		-				0		-				0		-				0
	4	403	45	fig|6666666.130311.peg.403	hypothetical protein	-				0		-				0		-				0		-				0		-				0		-				0		-				0
	5	423	43	fig|6666666.130311.peg.423	hypothetical protein	-				0		-				0		-				0		-				0		-				0		-				0		-				0
	6	425	48	fig|6666666.130311.peg.425	hypothetical protein	-				0		-				0		-				0		-				0		-				0		-				0		-				0
	6	436	99	fig|6666666.130311.peg.436	hypothetical protein	-				0		-				0		-				0		-				0		-				0		-				0		-				0
	7	446	65	fig|6666666.130311.peg.446	hypothetical protein	-				0		-				0		-				0		-				0		-				0		-				0		-				0
	7	481	40	fig|6666666.130311.peg.481	hypothetical protein	-				0		-				0		-				0		-				0		-				0		bi	82	2803	fig|6666666.151246.peg.2803	94.87	hypothetical protein	bi	2	415	fig|6666666.151413.peg.415	92.31	hypothetical protein
	8	512	186	fig|6666666.130311.peg.512	hypothetical protein	-				0		-				0		-				0		-				0		-				0		-				0		-				0
	8	514	44	fig|6666666.130311.peg.514	hypothetical protein	-				0		-				0		-				0		-				0		-				0		-				0		bi	1	70	fig|6666666.151413.peg.70	95.35	hypothetical protein
	8	518	40	fig|6666666.130311.peg.518	hypothetical protein	-				0		-				0		-				0		-				0		-				0		-				0		-				0
	8	525	50	fig|6666666.130311.peg.525	hypothetical protein	-				0		-				0		-				0		-				0		-				0		-				0		-				0
	9	544	52	fig|6666666.130311.peg.544	hypothetical protein	-				0		-				0		-				0		-				0		-				0		-				0		-				0
	9	567	42	fig|6666666.130311.peg.567	hypothetical protein	-				0		-				0		-				0		-				0		-				0		-				0		-				0
	9	576	57	fig|6666666.130311.peg.576	hypothetical protein	-				0		-				0		-				0		-				0		-				0		-				0		-				0
	9	635	54	fig|6666666.130311.peg.635	hypothetical protein	-				0		-				0		-				0		-				0		-				0		-				0		-				0
	9	637	41	fig|6666666.130311.peg.637	hypothetical protein	-				0		-				0		-				0		-				0		-				0		-				0		-				0
	9	639	68	fig|6666666.130311.peg.639	hypothetical protein	-				0		-				0		-				0		-				0		-				0		-				0		-				0
	9	666	38	fig|6666666.130311.peg.666	hypothetical protein	-				0		-				0		-				0		-				0		-				0		-				0		-				0
	9	673	38	fig|6666666.130311.peg.673	hypothetical protein	-				0		-				0		-				0		-				0		-				0		-				0		-				0
	10	685	40	fig|6666666.130311.peg.685	hypothetical protein	-				0		-				0		-				0		-				0		-				0		-				0		-				0
	10	693	60	fig|6666666.130311.peg.693	hypothetical protein	-				0		-				0		-				0		-				0		-				0		bi	103	4511	fig|6666666.151246.peg.4511	100	hypothetical protein	-				0
	10	694	272	fig|6666666.130311.peg.694	hypothetical protein	-				0		-				0		-				0		-				0		-				0		bi	103	4513	fig|6666666.151246.peg.4513	100	hypothetical protein	-				0
	10	696	91	fig|6666666.130311.peg.696	hypothetical protein	-				0		-				0		-				0		-				0		-				0		bi	103	4515	fig|6666666.151246.peg.4515	98.89	hypothetical protein	-				0
	10	698	117	fig|6666666.130311.peg.698	hypothetical protein	-				0		-				0		-				0		-				0		-				0		bi	103	4516	fig|6666666.151246.peg.4516	100	hypothetical protein	-				0
	10	699	65	fig|6666666.130311.peg.699	hypothetical protein	-				0		-				0		-				0		-				0		-				0		bi	103	4517	fig|6666666.151246.peg.4517	100	hypothetical protein	-				0
	10	701	79	fig|6666666.130311.peg.701	hypothetical protein	-				0		-				0		-				0		-				0		-				0		bi	103	4519	fig|6666666.151246.peg.4519	98.72	hypothetical protein	-				0
	10	710	39	fig|6666666.130311.peg.710	hypothetical protein	-				0		-				0		-				0		-				0		-				0		bi	103	4528	fig|6666666.151246.peg.4528	100	hypothetical protein	-				0
	10	711	44	fig|6666666.130311.peg.711	hypothetical protein	-				0		-				0		-				0		-				0		-				0		bi	103	4529	fig|6666666.151246.peg.4529	97.67	ABC-type nitrate/sulfonate/bicarbonate transport systems, periplasmic components	-				0
	10	715	218	fig|6666666.130311.peg.715	hypothetical protein	-				0		-				0		-				0		-				0		-				0		bi	103	4534	fig|6666666.151246.peg.4534	98.78	hypothetical protein	-				0
	10	724	42	fig|6666666.130311.peg.724	hypothetical protein	-				0		-				0		-				0		-				0		-				0		-				0		-				0
	10	733	55	fig|6666666.130311.peg.733	hypothetical protein	-				0		-				0		-				0		-				0		-				0		-				0		-				0
	11	742	45	fig|6666666.130311.peg.742	hypothetical protein	-				0		-				0		-				0		-				0		-				0		-				0		-				0
	11	744	56	fig|6666666.130311.peg.744	hypothetical protein	-				0		-				0		-				0		-				0		-				0		-				0		-				0
	11	745	42	fig|6666666.130311.peg.745	hypothetical protein	-				0		-				0		-				0		-				0		-				0		bi	97	4051	fig|6666666.151246.peg.4051	68.42	hypothetical protein	-				0
	11	760	39	fig|6666666.130311.peg.760	hypothetical protein	-				0		-				0		-				0		-				0		-				0		-				0		-				0
	11	767	40	fig|6666666.130311.peg.767	hypothetical protein	-				0		-				0		-				0		-				0		-				0		-				0		-				0
	11	773	46	fig|6666666.130311.peg.773	hypothetical protein	-				0		-				0		-				0		-				0		-				0		-				0		-				0
	11	775	38	fig|6666666.130311.peg.775	hypothetical protein	-				0		-				0		-				0		-				0		-				0		bi	11	626	fig|6666666.151246.peg.626	100	hypothetical protein	bi	187	6463	fig|6666666.151413.peg.6463	100	hypothetical protein
	11	776	52	fig|6666666.130311.peg.776	hypothetical protein	-				0		-				0		-				0		-				0		-				0		-				0		-				0
	11	787	48	fig|6666666.130311.peg.787	hypothetical protein	-				0		-				0		-				0		-				0		-				0		bi	24	821	fig|6666666.151246.peg.821	97.87	hypothetical protein	-				0
	11	791	39	fig|6666666.130311.peg.791	hypothetical protein	-				0		-				0		-				0		-				0		-				0		-				0		-				0
	11	799	40	fig|6666666.130311.peg.799	hypothetical protein	-				0		-				0		-				0		-				0		-				0		-				0		-				0
	11	800	43	fig|6666666.130311.peg.800	hypothetical protein	-				0		-				0		-				0		-				0		-				0		-				0		bi	35	1097	fig|6666666.151413.peg.1097	92.86	hypothetical protein
	11	808	62	fig|6666666.130311.peg.808	hypothetical protein	-				0		-				0		-				0		-				0		-				0		-				0		-				0
	12	818	51	fig|6666666.130311.peg.818	hypothetical protein	-				0		-				0		-				0		-				0		-				0		-				0		-				0
	12	820	52	fig|6666666.130311.peg.820	hypothetical protein	-				0		-				0		-				0		-				0		-				0		-				0		-				0
	12	823	47	fig|6666666.130311.peg.823	hypothetical protein	-				0		-				0		-				0		-				0		-				0		bi	91	3692	fig|6666666.151246.peg.3692	86.49	Zn-dependent hydrolases, including glyoxylases	-				0
	12	830	402	fig|6666666.130311.peg.830	hypothetical protein	-				0		-				0		-				0		-				0		-				0		bi	36	1099	fig|6666666.151246.peg.1099	97.26	Aldehyde dehydrogenase (EC 1.2.1.3)	bi	18	792	fig|6666666.151413.peg.792	97.26	Aldehyde dehydrogenase (EC 1.2.1.3)
	12	834	329	fig|6666666.130311.peg.834	hypothetical protein	-				0		-				0		-				0		-				0		-				0		bi	36	1095	fig|6666666.151246.peg.1095	98.78	hypothetical protein	bi	14	752	fig|6666666.151413.peg.752	99.09	hypothetical protein
	12	838	50	fig|6666666.130311.peg.838	hypothetical protein	-				0		-				0		-				0		-				0		-				0		-				0		-				0
	12	839	365	fig|6666666.130311.peg.839	hypothetical protein	-				0		-				0		-				0		-				0		-				0		bi	133	6005	fig|6666666.151246.peg.6005	95.95	hypothetical protein	-				0
	12	840	211	fig|6666666.130311.peg.840	hypothetical protein	-				0		-				0		-				0		-				0		-				0		bi	133	6003	fig|6666666.151246.peg.6003	96.19	hypothetical protein	-				0
	12	845	52	fig|6666666.130311.peg.845	hypothetical protein	-				0		-				0		-				0		-				0		-				0		-				0		-				0
	12	857	55	fig|6666666.130311.peg.857	hypothetical protein	-				0		-				0		-				0		-				0		-				0		-				0		uni	87	1769	fig|6666666.151413.peg.1769	72.34	Mobile element protein
	13	868	54	fig|6666666.130311.peg.868	hypothetical protein	-				0		-				0		-				0		-				0		-				0		-				0		-				0
	13	884	77	fig|6666666.130311.peg.884	hypothetical protein	-				0		-				0		-				0		-				0		-				0		-				0		-				0
	13	888	135	fig|6666666.130311.peg.888	hypothetical protein	-				0		-				0		-				0		-				0		-				0		bi	77	2383	fig|6666666.151246.peg.2383	94.03	hypothetical protein	bi	148	4919	fig|6666666.151413.peg.4919	91.79	hypothetical protein
	14	969	160	fig|6666666.130311.peg.969	hypothetical protein	-				0		-				0		-				0		-				0		-				0		-				0		-				0
	14	974	40	fig|6666666.130311.peg.974	hypothetical protein	-				0		-				0		-				0		-				0		-				0		-				0		-				0
	15	988	50	fig|6666666.130311.peg.988	hypothetical protein	-				0		-				0		-				0		-				0		-				0		bi	102	4448	fig|6666666.151246.peg.4448	97.96	hypothetical protein	-				0
	15	1010	40	fig|6666666.130311.peg.1010	hypothetical protein	-				0		-				0		-				0		-				0		-				0		bi	102	4472	fig|6666666.151246.peg.4472	100	hypothetical protein	-				0
	15	1032	38	fig|6666666.130311.peg.1032	hypothetical protein	-				0		-				0		-				0		-				0		-				0		-				0		-				0
	15	1041	75	fig|6666666.130311.peg.1041	hypothetical protein	-				0		-				0		-				0		-				0		-				0		-				0		-				0
	16	1047	44	fig|6666666.130311.peg.1047	hypothetical protein	-				0		-				0		-				0		-				0		-				0		-				0		-				0
	17	1056	42	fig|6666666.130311.peg.1056	hypothetical protein	-				0		-				0		-				0		-				0		-				0		-				0		-				0
	17	1063	46	fig|6666666.130311.peg.1063	hypothetical protein	-				0		-				0		-				0		-				0		-				0		-				0		bi	187	6443	fig|6666666.151413.peg.6443	97.78	hypothetical protein
	18	1074	53	fig|6666666.130311.peg.1074	hypothetical protein	-				0		-				0		-				0		-				0		-				0		-				0		-				0
	18	1086	46	fig|6666666.130311.peg.1086	hypothetical protein	-				0		-				0		-				0		-				0		-				0		-				0		-				0
	18	1105	43	fig|6666666.130311.peg.1105	hypothetical protein	-				0		-				0		-				0		-				0		-				0		-				0		-				0
	18	1113	49	fig|6666666.130311.peg.1113	hypothetical protein	-				0		-				0		-				0		-				0		-				0		-				0		-				0
	18	1116	47	fig|6666666.130311.peg.1116	hypothetical protein	-				0		-				0		-				0		-				0		-				0		-				0		bi	115	2648	fig|6666666.151413.peg.2648	92.68	hypothetical protein
	18	1119	42	fig|6666666.130311.peg.1119	hypothetical protein	-				0		-				0		-				0		-				0		-				0		-				0		-				0
	18	1213	40	fig|6666666.130311.peg.1213	hypothetical protein	-				0		-				0		-				0		-				0		-				0		bi	3	443	fig|6666666.151246.peg.443	95.65	hypothetical protein	-				0
	18	1231	50	fig|6666666.130311.peg.1231	hypothetical protein	-				0		-				0		-				0		-				0		-				0		bi	100	4342	fig|6666666.151246.peg.4342	93.88	hypothetical protein	bi	136	4234	fig|6666666.151413.peg.4234	95.92	hypothetical protein
	18	1232	43	fig|6666666.130311.peg.1232	hypothetical protein	-				0		-				0		-				0		-				0		-				0		-				0		-				0
	18	1239	84	fig|6666666.130311.peg.1239	hypothetical protein	-				0		-				0		-				0		-				0		-				0		-				0		-				0
	18	1240	145	fig|6666666.130311.peg.1240	hypothetical protein	-				0		-				0		-				0		-				0		-				0		-				0		-				0
	18	1241	45	fig|6666666.130311.peg.1241	hypothetical protein	-				0		-				0		-				0		-				0		-				0		-				0		-				0
	18	1243	38	fig|6666666.130311.peg.1243	hypothetical protein	-				0		-				0		-				0		-				0		-				0		-				0		-				0
	18	1263	44	fig|6666666.130311.peg.1263	hypothetical protein	-				0		-				0		-				0		-				0		-				0		-				0		-				0
	18	1264	44	fig|6666666.130311.peg.1264	hypothetical protein	-				0		-				0		-				0		-				0		-				0		-				0		-				0
	18	1279	47	fig|6666666.130311.peg.1279	hypothetical protein	-				0		-				0		-				0		-				0		-				0		-				0		-				0
	21	1314	108	fig|6666666.130311.peg.1314	hypothetical protein	-				0		-				0		-				0		-				0		bi	11	8261	fig|6666666.151419.peg.8261	87.84	hypothetical protein	-				0		-				0
	21	1316	111	fig|6666666.130311.peg.1316	hypothetical protein	-				0		-				0		-				0		-				0		-				0		-				0		-				0
	21	1317	323	fig|6666666.130311.peg.1317	hypothetical protein	-				0		-				0		-				0		-				0		-				0		-				0		-				0
	22	1326	42	fig|6666666.130311.peg.1326	hypothetical protein	-				0		-				0		-				0		-				0		-				0		-				0		-				0
	22	1330	77	fig|6666666.130311.peg.1330	hypothetical protein	-				0		-				0		-				0		bi	19	5045	fig|6666666.151416.peg.5045	46.67	hypothetical protein	bi	5	4893	fig|6666666.151419.peg.4893	93.42	hypothetical protein	-				0		-				0
	22	1346	46	fig|6666666.130311.peg.1346	hypothetical protein	-				0		-				0		-				0		-				0		-				0		-				0		-				0
	22	1356	367	fig|6666666.130311.peg.1356	hypothetical protein	-				0		-				0		-				0		-				0		bi	1	2289	fig|6666666.151419.peg.2289	25.4	hypothetical protein	-				0		bi	19	799	fig|6666666.151413.peg.799	21.88	hypothetical protein
	22	1357	44	fig|6666666.130311.peg.1357	hypothetical protein	-				0		-				0		-				0		-				0		-				0		-				0		-				0
	22	1361	63	fig|6666666.130311.peg.1361	hypothetical protein	-				0		-				0		-				0		-				0		-				0		-				0		-				0
	22	1363	39	fig|6666666.130311.peg.1363	hypothetical protein	-				0		-				0		-				0		-				0		-				0		-				0		-				0
	22	1415	39	fig|6666666.130311.peg.1415	hypothetical protein	-				0		-				0		-				0		-				0		-				0		-				0		-				0
	22	1440	41	fig|6666666.130311.peg.1440	hypothetical protein	-				0		-				0		-				0		-				0		-				0		uni	72	1636	fig|6666666.151246.peg.1636	71.88	rRNA small subunit methyltransferase H	uni	103	2115	fig|6666666.151413.peg.2115	78.57	L-lactate dehydrogenase (EC 1.1.2.3)
	22	1464	40	fig|6666666.130311.peg.1464	hypothetical protein	-				0		-				0		-				0		-				0		-				0		-				0		-				0
	22	1466	62	fig|6666666.130311.peg.1466	hypothetical protein	-				0		-				0		-				0		-				0		-				0		-				0		-				0
	22	1467	66	fig|6666666.130311.peg.1467	hypothetical protein	-				0		-				0		-				0		-				0		-				0		-				0		-				0
	22	1468	135	fig|6666666.130311.peg.1468	hypothetical protein	-				0		-				0		-				0		-				0		-				0		-				0		-				0
	22	1470	44	fig|6666666.130311.peg.1470	hypothetical protein	-				0		-				0		-				0		-				0		-				0		-				0		-				0
	22	1479	82	fig|6666666.130311.peg.1479	hypothetical protein	-				0		-				0		-				0		-				0		-				0		bi	129	5864	fig|6666666.151246.peg.5864	97.53	hypothetical protein	bi	160	5452	fig|6666666.151413.peg.5452	100	hypothetical protein
	22	1484	62	fig|6666666.130311.peg.1484	hypothetical protein	-				0		-				0		-				0		-				0		-				0		-				0		bi	22	833	fig|6666666.151413.peg.833	74.07	Circadian input kinase A
	22	1497	49	fig|6666666.130311.peg.1497	hypothetical protein	-				0		-				0		-				0		-				0		-				0		-				0		-				0
	22	1502	40	fig|6666666.130311.peg.1502	hypothetical protein	-				0		-				0		-				0		-				0		-				0		-				0		-				0
	22	1511	38	fig|6666666.130311.peg.1511	hypothetical protein	-				0		-				0		-				0		-				0		-				0		bi	129	5831	fig|6666666.151246.peg.5831	100	hypothetical protein	bi	167	5747	fig|6666666.151413.peg.5747	100	hypothetical protein
	22	1514	48	fig|6666666.130311.peg.1514	hypothetical protein	-				0		-				0		-				0		-				0		-				0		uni	3	443	fig|6666666.151246.peg.443	86.96	hypothetical protein	-				0
	22	1528	77	fig|6666666.130311.peg.1528	hypothetical protein	-				0		-				0		-				0		-				0		-				0		-				0		-				0
	22	1537	47	fig|6666666.130311.peg.1537	hypothetical protein	-				0		-				0		-				0		-				0		-				0		bi	129	5803	fig|6666666.151246.peg.5803	97.83	DNA polymerase I (EC 2.7.7.7)	bi	138	4326	fig|6666666.151413.peg.4326	97.83	DNA polymerase I (EC 2.7.7.7)
	22	1541	41	fig|6666666.130311.peg.1541	hypothetical protein	-				0		-				0		-				0		-				0		-				0		bi	129	5798	fig|6666666.151246.peg.5798	100	hypothetical protein	bi	138	4331	fig|6666666.151413.peg.4331	97.5	hypothetical protein
	22	1545	44	fig|6666666.130311.peg.1545	hypothetical protein	-				0		-				0		-				0		-				0		-				0		-				0		-				0
	22	1560	38	fig|6666666.130311.peg.1560	hypothetical protein	-				0		-				0		-				0		-				0		-				0		-				0		bi	138	4347	fig|6666666.151413.peg.4347	94.44	hypothetical protein
	22	1592	39	fig|6666666.130311.peg.1592	hypothetical protein	-				0		-				0		-				0		-				0		-				0		-				0		-				0
	22	1599	56	fig|6666666.130311.peg.1599	hypothetical protein	-				0		-				0		-				0		-				0		-				0		-				0		-				0
	22	1606	47	fig|6666666.130311.peg.1606	hypothetical protein	-				0		-				0		-				0		-				0		-				0		-				0		-				0
	22	1616	38	fig|6666666.130311.peg.1616	hypothetical protein	-				0		-				0		-				0		-				0		-				0		-				0		-				0
	22	1619	46	fig|6666666.130311.peg.1619	hypothetical protein	-				0		-				0		-				0		-				0		-				0		-				0		-				0
	22	1625	42	fig|6666666.130311.peg.1625	hypothetical protein	-				0		-				0		-				0		-				0		-				0		bi	129	5710	fig|6666666.151246.peg.5710	92.68	hypothetical protein	bi	40	1225	fig|6666666.151413.peg.1225	90.24	hypothetical protein
	22	1649	48	fig|6666666.130311.peg.1649	hypothetical protein	-				0		-				0		-				0		-				0		-				0		-				0		-				0
	22	1670	42	fig|6666666.130311.peg.1670	hypothetical protein	-				0		-				0		-				0		-				0		-				0		-				0		-				0
	22	1679	44	fig|6666666.130311.peg.1679	hypothetical protein	-				0		-				0		-				0		-				0		-				0		-				0		-				0
	22	1684	509	fig|6666666.130311.peg.1684	hypothetical protein	-				0		-				0		-				0		-				0		-				0		-				0		-				0
	22	1720	237	fig|6666666.130311.peg.1720	hypothetical protein	-				0		-				0		-				0		-				0		-				0		bi	81	2720	fig|6666666.151246.peg.2720	98.73	hypothetical protein	bi	67	1612	fig|6666666.151413.peg.1612	84.75	hypothetical protein
	22	1757	40	fig|6666666.130311.peg.1757	hypothetical protein	-				0		-				0		-				0		-				0		-				0		-				0		-				0
	22	1782	38	fig|6666666.130311.peg.1782	hypothetical protein	-				0		-				0		-				0		-				0		-				0		-				0		-				0
	23	1791	43	fig|6666666.130311.peg.1791	hypothetical protein	-				0		-				0		-				0		-				0		-				0		-				0		-				0
	23	1792	57	fig|6666666.130311.peg.1792	hypothetical protein	-				0		-				0		-				0		-				0		-				0		-				0		-				0
	23	1795	89	fig|6666666.130311.peg.1795	hypothetical protein	-				0		-				0		-				0		-				0		-				0		-				0		-				0
	23	1798	81	fig|6666666.130311.peg.1798	hypothetical protein	-				0		-				0		-				0		-				0		-				0		-				0		bi	129	3749	fig|6666666.151413.peg.3749	89.19	hypothetical protein
	24	1808	289	fig|6666666.130311.peg.1808	hypothetical protein	-				0		-				0		-				0		-				0		-				0		-				0		-				0
	25	1815	38	fig|6666666.130311.peg.1815	hypothetical protein	-				0		-				0		-				0		-				0		-				0		bi	91	3678	fig|6666666.151246.peg.3678	91.89	hypothetical protein	bi	134	4146	fig|6666666.151413.peg.4146	91.89	hypothetical protein
	25	1816	1368	fig|6666666.130311.peg.1816	hypothetical protein	-				0		-				0		-				0		-				0		-				0		bi	91	3681	fig|6666666.151246.peg.3681	98.46	hypothetical protein	bi	134	4143	fig|6666666.151413.peg.4143	98.52	hypothetical protein
	25	1817	68	fig|6666666.130311.peg.1817	hypothetical protein	-				0		-				0		-				0		-				0		-				0		bi	91	3682	fig|6666666.151246.peg.3682	100	hypothetical protein	bi	134	4142	fig|6666666.151413.peg.4142	100	hypothetical protein
	25	1818	1164	fig|6666666.130311.peg.1818	hypothetical protein	-				0		-				0		-				0		-				0		-				0		bi	91	3683	fig|6666666.151246.peg.3683	97.85	hypothetical protein	bi	134	4141	fig|6666666.151413.peg.4141	97.85	hypothetical protein
	25	1819	40	fig|6666666.130311.peg.1819	hypothetical protein	-				0		-				0		-				0		-				0		-				0		bi	91	3684	fig|6666666.151246.peg.3684	93.55	hypothetical protein	bi	134	4140	fig|6666666.151413.peg.4140	90.32	hypothetical protein
	25	1820	613	fig|6666666.130311.peg.1820	hypothetical protein	-				0		-				0		-				0		-				0		-				0		bi	91	3685	fig|6666666.151246.peg.3685	50.58	hypothetical protein	-				0
	25	1823	44	fig|6666666.130311.peg.1823	hypothetical protein	-				0		-				0		-				0		-				0		-				0		-				0		-				0
	25	1825	126	fig|6666666.130311.peg.1825	hypothetical protein	-				0		-				0		-				0		-				0		-				0		-				0		-				0
	25	1828	61	fig|6666666.130311.peg.1828	hypothetical protein	-				0		-				0		-				0		-				0		-				0		uni	36	1030	fig|6666666.151246.peg.1030	88.33	hypothetical protein	uni	153	5083	fig|6666666.151413.peg.5083	90	hypothetical protein
	25	1829	53	fig|6666666.130311.peg.1829	hypothetical protein	-				0		-				0		-				0		-				0		-				0		-				0		-				0
	25	1839	39	fig|6666666.130311.peg.1839	hypothetical protein	-				0		-				0		-				0		-				0		-				0		-				0		-				0
	25	1843	66	fig|6666666.130311.peg.1843	hypothetical protein	-				0		-				0		-				0		-				0		-				0		bi	91	3659	fig|6666666.151246.peg.3659	100	hypothetical protein	bi	87	1815	fig|6666666.151413.peg.1815	100	hypothetical protein
	25	1844	66	fig|6666666.130311.peg.1844	hypothetical protein	-				0		-				0		-				0		-				0		-				0		uni	91	3659	fig|6666666.151246.peg.3659	100	hypothetical protein	uni	87	1815	fig|6666666.151413.peg.1815	100	hypothetical protein
	25	1845	66	fig|6666666.130311.peg.1845	hypothetical protein	-				0		-				0		-				0		-				0		-				0		uni	91	3657	fig|6666666.151246.peg.3657	96.92	hypothetical protein	uni	87	1817	fig|6666666.151413.peg.1817	98.46	hypothetical protein
	25	1847	52	fig|6666666.130311.peg.1847	hypothetical protein	-				0		-				0		-				0		-				0		-				0		-				0		-				0
	25	1855	38	fig|6666666.130311.peg.1855	hypothetical protein	-				0		-				0		-				0		-				0		-				0		-				0		bi	87	1826	fig|6666666.151413.peg.1826	70.37	hypothetical protein
	25	1858	450	fig|6666666.130311.peg.1858	hypothetical protein	-				0		-				0		-				0		-				0		-				0		-				0		-				0
	25	1862	55	fig|6666666.130311.peg.1862	hypothetical protein	-				0		-				0		-				0		-				0		-				0		-				0		-				0
	26	1864	130	fig|6666666.130311.peg.1864	hypothetical protein	-				0		-				0		-				0		-				0		-				0		-				0		-				0
	27	1865	50	fig|6666666.130311.peg.1865	hypothetical protein	-				0		-				0		-				0		-				0		-				0		-				0		-				0
	27	1867	38	fig|6666666.130311.peg.1867	hypothetical protein	-				0		-				0		-				0		-				0		-				0		-				0		-				0
	27	1869	38	fig|6666666.130311.peg.1869	hypothetical protein	-				0		-				0		-				0		-				0		bi	8	7297	fig|6666666.151419.peg.7297	73.33	hypothetical protein	bi	130	5898	fig|6666666.151246.peg.5898	94.59	hypothetical protein	-				0
	27	1873	71	fig|6666666.130311.peg.1873	hypothetical protein	-				0		-				0		-				0		-				0		-				0		-				0		-				0
	27	1878	573	fig|6666666.130311.peg.1878	hypothetical protein	-				0		-				0		-				0		-				0		-				0		-				0		-				0
	27	1884	61	fig|6666666.130311.peg.1884	hypothetical protein	-				0		-				0		-				0		-				0		-				0		-				0		-				0
	27	1885	41	fig|6666666.130311.peg.1885	hypothetical protein	-				0		-				0		-				0		-				0		-				0		-				0		-				0
	27	1888	76	fig|6666666.130311.peg.1888	hypothetical protein	-				0		-				0		-				0		-				0		-				0		-				0		-				0
	27	1889	84	fig|6666666.130311.peg.1889	hypothetical protein	-				0		-				0		-				0		-				0		-				0		-				0		-				0
	27	1890	38	fig|6666666.130311.peg.1890	hypothetical protein	-				0		-				0		-				0		-				0		-				0		-				0		-				0
	27	1892	58	fig|6666666.130311.peg.1892	hypothetical protein	-				0		-				0		-				0		-				0		bi	5	4911	fig|6666666.151419.peg.4911	72.97	Mobile element protein	-				0		-				0
	28	1899	576	fig|6666666.130311.peg.1899	hypothetical protein	-				0		-				0		-				0		-				0		-				0		-				0		-				0
	28	1901	209	fig|6666666.130311.peg.1901	hypothetical protein	-				0		-				0		-				0		-				0		-				0		-				0		-				0
	28	1904	38	fig|6666666.130311.peg.1904	hypothetical protein	-				0		-				0		-				0		-				0		-				0		-				0		-				0
	28	1905	39	fig|6666666.130311.peg.1905	hypothetical protein	-				0		-				0		-				0		-				0		-				0		-				0		-				0
	28	1908	42	fig|6666666.130311.peg.1908	hypothetical protein	-				0		-				0		-				0		-				0		-				0		-				0		-				0
	28	1918	44	fig|6666666.130311.peg.1918	hypothetical protein	-				0		-				0		-				0		-				0		-				0		-				0		-				0
	28	1919	43	fig|6666666.130311.peg.1919	hypothetical protein	-				0		-				0		-				0		-				0		-				0		-				0		-				0
	28	1920	39	fig|6666666.130311.peg.1920	hypothetical protein	-				0		-				0		-				0		-				0		-				0		-				0		-				0
	28	1922	92	fig|6666666.130311.peg.1922	hypothetical protein	-				0		-				0		-				0		-				0		-				0		-				0		-				0
	28	1925	64	fig|6666666.130311.peg.1925	hypothetical protein	-				0		-				0		-				0		-				0		-				0		bi	160	6788	fig|6666666.151246.peg.6788	97.3	hypothetical protein	-				0
	29	1933	63	fig|6666666.130311.peg.1933	hypothetical protein	-				0		-				0		-				0		-				0		-				0		-				0		-				0
	30	1986	43	fig|6666666.130311.peg.1986	hypothetical protein	-				0		-				0		-				0		-				0		-				0		-				0		-				0
	30	1989	121	fig|6666666.130311.peg.1989	hypothetical protein	-				0		-				0		-				0		-				0		-				0		bi	88	3481	fig|6666666.151246.peg.3481	99.17	hypothetical protein	-				0
	30	1991	175	fig|6666666.130311.peg.1991	hypothetical protein	-				0		-				0		-				0		-				0		-				0		bi	88	3484	fig|6666666.151246.peg.3484	93.59	hypothetical protein	-				0
	30	2006	46	fig|6666666.130311.peg.2006	hypothetical protein	-				0		-				0		-				0		-				0		-				0		-				0		-				0
	30	2011	47	fig|6666666.130311.peg.2011	hypothetical protein	-				0		-				0		-				0		-				0		-				0		-				0		bi	143	4677	fig|6666666.151413.peg.4677	67.86	hypothetical protein
	30	2017	52	fig|6666666.130311.peg.2017	hypothetical protein	-				0		-				0		-				0		-				0		-				0		-				0		-				0
	30	2021	38	fig|6666666.130311.peg.2021	hypothetical protein	-				0		-				0		-				0		-				0		-				0		-				0		-				0
	30	2024	44	fig|6666666.130311.peg.2024	hypothetical protein	-				0		-				0		-				0		-				0		-				0		-				0		-				0
	30	2031	40	fig|6666666.130311.peg.2031	hypothetical protein	-				0		-				0		-				0		-				0		-				0		-				0		-				0
	30	2046	186	fig|6666666.130311.peg.2046	hypothetical protein	-				0		-				0		-				0		-				0		-				0		bi	36	1087	fig|6666666.151246.peg.1087	92.43	hypothetical protein	-				0
	30	2052	265	fig|6666666.130311.peg.2052	hypothetical protein	-				0		-				0		-				0		-				0		bi	5	5233	fig|6666666.151419.peg.5233	91.23	hypothetical protein	bi	36	1081	fig|6666666.151246.peg.1081	99.2	hypothetical protein	bi	140	4446	fig|6666666.151413.peg.4446	98.11	FIG00556602: hypothetical protein
	30	2069	518	fig|6666666.130311.peg.2069	hypothetical protein	-				0		-				0		-				0		-				0		-				0		-				0		-				0
	30	2072	41	fig|6666666.130311.peg.2072	hypothetical protein	-				0		-				0		-				0		-				0		-				0		-				0		-				0
	30	2074	231	fig|6666666.130311.peg.2074	hypothetical protein	-				0		-				0		-				0		-				0		-				0		bi	36	1061	fig|6666666.151246.peg.1061	94.27	hypothetical protein	bi	140	4425	fig|6666666.151413.peg.4425	94.71	hypothetical protein
	30	2082	40	fig|6666666.130311.peg.2082	hypothetical protein	-				0		-				0		-				0		-				0		-				0		-				0		-				0
	30	2089	44	fig|6666666.130311.peg.2089	hypothetical protein	-				0		-				0		-				0		-				0		-				0		-				0		-				0
	31	2117	223	fig|6666666.130311.peg.2117	hypothetical protein	-				0		-				0		-				0		-				0		-				0		-				0		-				0
	32	2128	40	fig|6666666.130311.peg.2128	hypothetical protein	-				0		-				0		-				0		-				0		-				0		-				0		-				0
	33	2139	192	fig|6666666.130311.peg.2139	hypothetical protein	-				0		-				0		-				0		-				0		-				0		-				0		-				0
	33	2140	277	fig|6666666.130311.peg.2140	hypothetical protein	-				0		-				0		-				0		-				0		-				0		-				0		-				0
	33	2141	223	fig|6666666.130311.peg.2141	hypothetical protein	-				0		-				0		-				0		-				0		-				0		-				0		-				0
	33	2142	138	fig|6666666.130311.peg.2142	hypothetical protein	-				0		-				0		-				0		-				0		-				0		-				0		-				0
	33	2143	67	fig|6666666.130311.peg.2143	hypothetical protein	-				0		-				0		-				0		-				0		-				0		-				0		-				0
	33	2144	92	fig|6666666.130311.peg.2144	hypothetical protein	-				0		-				0		-				0		-				0		-				0		-				0		-				0
	33	2145	296	fig|6666666.130311.peg.2145	hypothetical protein	-				0		-				0		-				0		-				0		-				0		-				0		-				0
	33	2147	174	fig|6666666.130311.peg.2147	hypothetical protein	-				0		-				0		-				0		-				0		-				0		-				0		-				0
	33	2148	96	fig|6666666.130311.peg.2148	hypothetical protein	-				0		-				0		-				0		-				0		-				0		-				0		-				0
	36	2180	48	fig|6666666.130311.peg.2180	hypothetical protein	-				0		-				0		-				0		-				0		-				0		-				0		-				0
	36	2187	39	fig|6666666.130311.peg.2187	hypothetical protein	-				0		-				0		-				0		-				0		-				0		-				0		-				0
	36	2190	49	fig|6666666.130311.peg.2190	hypothetical protein	-				0		-				0		-				0		-				0		-				0		-				0		-				0
	36	2192	46	fig|6666666.130311.peg.2192	hypothetical protein	-				0		-				0		-				0		-				0		-				0		-				0		-				0
	39	2228	58	fig|6666666.130311.peg.2228	hypothetical protein	-				0		-				0		-				0		-				0		-				0		-				0		-				0
	39	2232	52	fig|6666666.130311.peg.2232	hypothetical protein	-				0		-				0		-				0		-				0		-				0		bi	4	547	fig|6666666.151246.peg.547	100	hypothetical protein	bi	14	745	fig|6666666.151413.peg.745	100	hypothetical protein
	40	2236	47	fig|6666666.130311.peg.2236	hypothetical protein	-				0		-				0		-				0		-				0		-				0		-				0		-				0
	41	2254	43	fig|6666666.130311.peg.2254	hypothetical protein	-				0		-				0		-				0		-				0		-				0		-				0		bi	46	1330	fig|6666666.151413.peg.1330	100	hypothetical protein
	41	2261	51	fig|6666666.130311.peg.2261	hypothetical protein	-				0		-				0		-				0		-				0		bi	10	8148	fig|6666666.151419.peg.8148	60	hypothetical protein	-				0		bi	57	1454	fig|6666666.151413.peg.1454	47.06	hypothetical protein
	42	2274	39	fig|6666666.130311.peg.2274	hypothetical protein	-				0		-				0		-				0		-				0		-				0		-				0		-				0
	43	2286	48	fig|6666666.130311.peg.2286	hypothetical protein	-				0		-				0		-				0		-				0		-				0		-				0		-				0
	46	2297	43	fig|6666666.130311.peg.2297	hypothetical protein	-				0		-				0		-				0		-				0		-				0		bi	88	3428	fig|6666666.151246.peg.3428	92.86	hypothetical protein	bi	131	3821	fig|6666666.151413.peg.3821	92.86	hypothetical protein
	47	2305	39	fig|6666666.130311.peg.2305	hypothetical protein	-				0		-				0		-				0		-				0		-				0		-				0		bi	13	672	fig|6666666.151413.peg.672	86.84	hypothetical protein
	47	2311	90	fig|6666666.130311.peg.2311	hypothetical protein	-				0		-				0		-				0		-				0		-				0		-				0		-				0
	47	2322	49	fig|6666666.130311.peg.2322	hypothetical protein	-				0		-				0		-				0		-				0		-				0		-				0		-				0
	47	2325	49	fig|6666666.130311.peg.2325	hypothetical protein	-				0		-				0		-				0		-				0		-				0		-				0		-				0
	47	2338	60	fig|6666666.130311.peg.2338	hypothetical protein	-				0		-				0		-				0		-				0		-				0		-				0		-				0
	47	2340	39	fig|6666666.130311.peg.2340	hypothetical protein	-				0		-				0		-				0		-				0		-				0		-				0		bi	13	706	fig|6666666.151413.peg.706	100	hypothetical protein
	48	2375	119	fig|6666666.130311.peg.2375	hypothetical protein	-				0		-				0		-				0		-				0		-				0		-				0		-				0
	48	2378	82	fig|6666666.130311.peg.2378	hypothetical protein	-				0		-				0		-				0		-				0		-				0		-				0		-				0
	48	2386	39	fig|6666666.130311.peg.2386	hypothetical protein	-				0		-				0		-				0		-				0		-				0		-				0		-				0
	49	2419	41	fig|6666666.130311.peg.2419	hypothetical protein	-				0		-				0		-				0		-				0		-				0		-				0		-				0
	49	2421	55	fig|6666666.130311.peg.2421	hypothetical protein	-				0		-				0		-				0		-				0		-				0		-				0		-				0
	49	2433	41	fig|6666666.130311.peg.2433	hypothetical protein	-				0		-				0		-				0		-				0		-				0		-				0		bi	137	4298	fig|6666666.151413.peg.4298	100	hypothetical protein
	49	2437	57	fig|6666666.130311.peg.2437	hypothetical protein	-				0		-				0		-				0		-				0		-				0		-				0		-				0
	49	2448	43	fig|6666666.130311.peg.2448	hypothetical protein	-				0		-				0		-				0		-				0		-				0		-				0		-				0
	49	2450	43	fig|6666666.130311.peg.2450	hypothetical protein	-				0		-				0		-				0		-				0		-				0		-				0		-				0
	49	2454	81	fig|6666666.130311.peg.2454	hypothetical protein	-				0		-				0		-				0		-				0		-				0		-				0		-				0
	50	2466	226	fig|6666666.130311.peg.2466	hypothetical protein	-				0		-				0		-				0		-				0		-				0		-				0		-				0
	50	2468	95	fig|6666666.130311.peg.2468	hypothetical protein	-				0		-				0		-				0		-				0		-				0		-				0		-				0
	50	2477	41	fig|6666666.130311.peg.2477	hypothetical protein	-				0		-				0		-				0		-				0		-				0		bi	19	791	fig|6666666.151246.peg.791	82.05	hypothetical protein	-				0
	50	2481	45	fig|6666666.130311.peg.2481	hypothetical protein	-				0		-				0		-				0		-				0		-				0		-				0		-				0
	50	2482	54	fig|6666666.130311.peg.2482	hypothetical protein	-				0		-				0		-				0		-				0		-				0		-				0		-				0
	51	2502	83	fig|6666666.130311.peg.2502	hypothetical protein	-				0		-				0		-				0		-				0		-				0		-				0		bi	191	6531	fig|6666666.151413.peg.6531	97.56	hypothetical protein
	51	2507	50	fig|6666666.130311.peg.2507	hypothetical protein	-				0		-				0		-				0		-				0		-				0		-				0		-				0
	51	2510	38	fig|6666666.130311.peg.2510	hypothetical protein	-				0		-				0		-				0		-				0		-				0		bi	107	4847	fig|6666666.151246.peg.4847	100	hypothetical protein	bi	141	4499	fig|6666666.151413.peg.4499	100	hypothetical protein
	52	2523	38	fig|6666666.130311.peg.2523	hypothetical protein	-				0		-				0		-				0		-				0		-				0		-				0		-				0
	52	2524	45	fig|6666666.130311.peg.2524	hypothetical protein	-				0		-				0		-				0		-				0		-				0		-				0		-				0
	54	2526	192	fig|6666666.130311.peg.2526	hypothetical protein	-				0		-				0		-				0		-				0		-				0		-				0		-				0
	55	2542	84	fig|6666666.130311.peg.2542	hypothetical protein	-				0		-				0		-				0		-				0		-				0		-				0		-				0
	55	2551	55	fig|6666666.130311.peg.2551	hypothetical protein	-				0		-				0		-				0		-				0		-				0		-				0		-				0
	57	2559	39	fig|6666666.130311.peg.2559	hypothetical protein	-				0		-				0		-				0		-				0		-				0		-				0		-				0
	57	2564	45	fig|6666666.130311.peg.2564	hypothetical protein	-				0		-				0		-				0		-				0		-				0		-				0		-				0
	57	2565	45	fig|6666666.130311.peg.2565	hypothetical protein	-				0		-				0		-				0		-				0		-				0		-				0		-				0
	57	2578	52	fig|6666666.130311.peg.2578	hypothetical protein	-				0		-				0		-				0		-				0		-				0		-				0		-				0
	57	2589	44	fig|6666666.130311.peg.2589	hypothetical protein	-				0		-				0		-				0		-				0		-				0		-				0		-				0
	57	2591	89	fig|6666666.130311.peg.2591	hypothetical protein	-				0		-				0		-				0		-				0		-				0		-				0		-				0
	58	2592	55	fig|6666666.130311.peg.2592	hypothetical protein	-				0		-				0		-				0		-				0		-				0		-				0		-				0
	58	2593	82	fig|6666666.130311.peg.2593	hypothetical protein	-				0		-				0		-				0		-				0		-				0		-				0		-				0
	58	2594	50	fig|6666666.130311.peg.2594	hypothetical protein	-				0		-				0		-				0		-				0		-				0		-				0		-				0
	62	2636	46	fig|6666666.130311.peg.2636	hypothetical protein	-				0		-				0		-				0		-				0		-				0		-				0		-				0
	62	2656	63	fig|6666666.130311.peg.2656	hypothetical protein	-				0		-				0		-				0		-				0		-				0		-				0		-				0
	62	2703	44	fig|6666666.130311.peg.2703	hypothetical protein	-				0		-				0		-				0		-				0		-				0		-				0		-				0
	62	2753	44	fig|6666666.130311.peg.2753	hypothetical protein	-				0		-				0		-				0		-				0		-				0		-				0		bi	112	2451	fig|6666666.151413.peg.2451	90.48	hypothetical protein
	62	2790	115	fig|6666666.130311.peg.2790	hypothetical protein	-				0		-				0		-				0		-				0		-				0		-				0		-				0
	62	2816	50	fig|6666666.130311.peg.2816	hypothetical protein	-				0		-				0		-				0		-				0		-				0		-				0		-				0
	62	2828	44	fig|6666666.130311.peg.2828	hypothetical protein	-				0		-				0		-				0		-				0		-				0		-				0		-				0
	62	2832	48	fig|6666666.130311.peg.2832	hypothetical protein	-				0		-				0		-				0		-				0		-				0		-				0		-				0
	62	2856	46	fig|6666666.130311.peg.2856	hypothetical protein	-				0		-				0		-				0		-				0		-				0		-				0		-				0
	62	2860	41	fig|6666666.130311.peg.2860	hypothetical protein	-				0		-				0		-				0		-				0		-				0		-				0		-				0
	62	2862	57	fig|6666666.130311.peg.2862	hypothetical protein	-				0		-				0		-				0		-				0		-				0		-				0		-				0
	62	2864	39	fig|6666666.130311.peg.2864	hypothetical protein	-				0		-				0		-				0		-				0		-				0		-				0		-				0
	62	2881	42	fig|6666666.130311.peg.2881	hypothetical protein	-				0		-				0		-				0		-				0		-				0		bi	87	3353	fig|6666666.151246.peg.3353	100	hypothetical protein	-				0
	62	2888	47	fig|6666666.130311.peg.2888	hypothetical protein	-				0		-				0		-				0		-				0		-				0		-				0		-				0
	62	2889	59	fig|6666666.130311.peg.2889	hypothetical protein	-				0		-				0		-				0		-				0		-				0		-				0		-				0
	62	2892	45	fig|6666666.130311.peg.2892	hypothetical protein	-				0		-				0		-				0		-				0		-				0		-				0		-				0
	62	2893	90	fig|6666666.130311.peg.2893	hypothetical protein	-				0		-				0		-				0		-				0		-				0		-				0		-				0
	62	2917	48	fig|6666666.130311.peg.2917	hypothetical protein	-				0		-				0		-				0		-				0		-				0		bi	122	5526	fig|6666666.151246.peg.5526	97.87	hypothetical protein	-				0
	62	2953	41	fig|6666666.130311.peg.2953	hypothetical protein	-				0		-				0		-				0		-				0		-				0		-				0		-				0
	62	2973	38	fig|6666666.130311.peg.2973	hypothetical protein	-				0		-				0		-				0		-				0		-				0		-				0		-				0
	62	2974	45	fig|6666666.130311.peg.2974	hypothetical protein	-				0		-				0		-				0		-				0		-				0		-				0		-				0
	62	2992	39	fig|6666666.130311.peg.2992	hypothetical protein	-				0		-				0		-				0		-				0		-				0		-				0		bi	121	3070	fig|6666666.151413.peg.3070	89.47	hypothetical protein
	62	2995	38	fig|6666666.130311.peg.2995	hypothetical protein	-				0		-				0		-				0		-				0		-				0		-				0		-				0
	62	2996	81	fig|6666666.130311.peg.2996	hypothetical protein	-				0		-				0		-				0		-				0		-				0		-				0		-				0
	62	2997	58	fig|6666666.130311.peg.2997	hypothetical protein	-				0		-				0		-				0		-				0		-				0		-				0		bi	121	3073	fig|6666666.151413.peg.3073	91.23	hypothetical protein
	62	3001	56	fig|6666666.130311.peg.3001	hypothetical protein	-				0		-				0		-				0		-				0		-				0		-				0		-				0
	62	3008	42	fig|6666666.130311.peg.3008	hypothetical protein	-				0		-				0		-				0		-				0		-				0		-				0		-				0
	62	3020	46	fig|6666666.130311.peg.3020	hypothetical protein	-				0		-				0		-				0		-				0		-				0		bi	97	4071	fig|6666666.151246.peg.4071	92.68	hypothetical protein	-				0
	62	3027	80	fig|6666666.130311.peg.3027	hypothetical protein	-				0		-				0		-				0		-				0		-				0		bi	97	4078	fig|6666666.151246.peg.4078	100	hypothetical protein	-				0
	62	3029	38	fig|6666666.130311.peg.3029	hypothetical protein	-				0		-				0		-				0		-				0		-				0		-				0		-				0
	62	3033	71	fig|6666666.130311.peg.3033	hypothetical protein	-				0		-				0		-				0		-				0		-				0		-				0		bi	121	3110	fig|6666666.151413.peg.3110	98.33	hypothetical protein
	62	3034	143	fig|6666666.130311.peg.3034	hypothetical protein	-				0		-				0		-				0		-				0		-				0		-				0		-				0
	63	3035	43	fig|6666666.130311.peg.3035	hypothetical protein	-				0		-				0		-				0		-				0		-				0		-				0		-				0
	66	3040	59	fig|6666666.130311.peg.3040	hypothetical protein	-				0		-				0		-				0		-				0		-				0		-				0		-				0
	67	3045	55	fig|6666666.130311.peg.3045	hypothetical protein	-				0		-				0		-				0		-				0		-				0		-				0		-				0
	67	3050	97	fig|6666666.130311.peg.3050	hypothetical protein	-				0		-				0		-				0		-				0		-				0		-				0		-				0
	67	3051	93	fig|6666666.130311.peg.3051	hypothetical protein	-				0		-				0		-				0		-				0		-				0		-				0		-				0
	67	3053	63	fig|6666666.130311.peg.3053	hypothetical protein	-				0		-				0		-				0		-				0		-				0		-				0		-				0
	67	3067	42	fig|6666666.130311.peg.3067	hypothetical protein	-				0		-				0		-				0		-				0		-				0		-				0		-				0
	67	3071	38	fig|6666666.130311.peg.3071	hypothetical protein	-				0		-				0		-				0		-				0		-				0		-				0		-				0
	67	3073	56	fig|6666666.130311.peg.3073	hypothetical protein	-				0		-				0		-				0		-				0		-				0		-				0		-				0
	67	3105	40	fig|6666666.130311.peg.3105	hypothetical protein	-				0		-				0		-				0		-				0		-				0		-				0		-				0
	67	3106	46	fig|6666666.130311.peg.3106	hypothetical protein	-				0		-				0		-				0		-				0		-				0		-				0		-				0
	67	3128	49	fig|6666666.130311.peg.3128	hypothetical protein	-				0		-				0		-				0		-				0		-				0		bi	75	2061	fig|6666666.151246.peg.2061	95.83	hypothetical protein	-				0
	67	3148	38	fig|6666666.130311.peg.3148	hypothetical protein	-				0		-				0		-				0		-				0		-				0		-				0		-				0
	67	3152	76	fig|6666666.130311.peg.3152	hypothetical protein	-				0		-				0		-				0		-				0		-				0		bi	75	2035	fig|6666666.151246.peg.2035	97.87	hypothetical protein	-				0
	67	3156	38	fig|6666666.130311.peg.3156	hypothetical protein	-				0		-				0		-				0		-				0		-				0		-				0		-				0
	67	3210	43	fig|6666666.130311.peg.3210	hypothetical protein	-				0		-				0		-				0		-				0		-				0		-				0		bi	67	1594	fig|6666666.151413.peg.1594	95.24	hypothetical protein
	67	3215	39	fig|6666666.130311.peg.3215	hypothetical protein	-				0		-				0		-				0		-				0		-				0		-				0		-				0
	67	3228	51	fig|6666666.130311.peg.3228	hypothetical protein	-				0		-				0		-				0		-				0		-				0		bi	75	1957	fig|6666666.151246.peg.1957	100	hypothetical protein	-				0
	67	3230	58	fig|6666666.130311.peg.3230	hypothetical protein	-				0		-				0		-				0		-				0		-				0		bi	75	1955	fig|6666666.151246.peg.1955	92.86	hypothetical protein	-				0
	68	3239	65	fig|6666666.130311.peg.3239	hypothetical protein	-				0		-				0		-				0		-				0		-				0		-				0		-				0
	68	3253	61	fig|6666666.130311.peg.3253	hypothetical protein	-				0		-				0		-				0		-				0		-				0		-				0		-				0
	68	3265	52	fig|6666666.130311.peg.3265	hypothetical protein	-				0		-				0		-				0		-				0		-				0		bi	151	6662	fig|6666666.151246.peg.6662	73.33	hypothetical protein	uni	2	337	fig|6666666.151413.peg.337	50.88	rRNA small subunit methyltransferase H
	68	3283	38	fig|6666666.130311.peg.3283	hypothetical protein	-				0		-				0		-				0		-				0		-				0		bi	151	6642	fig|6666666.151246.peg.6642	100	hypothetical protein	-				0
	68	3293	70	fig|6666666.130311.peg.3293	hypothetical protein	-				0		-				0		-				0		-				0		-				0		-				0		bi	176	6075	fig|6666666.151413.peg.6075	98.55	hypothetical protein
	68	3298	40	fig|6666666.130311.peg.3298	hypothetical protein	-				0		-				0		-				0		-				0		-				0		-				0		-				0
	68	3305	139	fig|6666666.130311.peg.3305	hypothetical protein	-				0		-				0		-				0		-				0		-				0		-				0		-				0
	68	3306	41	fig|6666666.130311.peg.3306	hypothetical protein	-				0		-				0		-				0		-				0		-				0		-				0		-				0
	68	3307	133	fig|6666666.130311.peg.3307	hypothetical protein	-				0		-				0		-				0		-				0		-				0		-				0		-				0
	68	3308	841	fig|6666666.130311.peg.3308	hypothetical protein	-				0		-				0		-				0		-				0		bi	7	6561	fig|6666666.151419.peg.6561	48.97	hypothetical protein	-				0		-				0
	68	3332	44	fig|6666666.130311.peg.3332	hypothetical protein	-				0		-				0		-				0		-				0		-				0		bi	151	6586	fig|6666666.151246.peg.6586	100	hypothetical protein	-				0
	68	3336	102	fig|6666666.130311.peg.3336	hypothetical protein	-				0		-				0		-				0		-				0		uni	7	6761	fig|6666666.151419.peg.6761	32.98	FIG094328: hypothetical protein	-				0		bi	145	4793	fig|6666666.151413.peg.4793	36.63	hypothetical protein
	68	3337	42	fig|6666666.130311.peg.3337	hypothetical protein	-				0		-				0		-				0		-				0		-				0		-				0		-				0
	68	3339	85	fig|6666666.130311.peg.3339	hypothetical protein	-				0		-				0		-				0		-				0		-				0		-				0		-				0
	68	3346	49	fig|6666666.130311.peg.3346	hypothetical protein	-				0		-				0		-				0		-				0		-				0		-				0		-				0
	68	3356	48	fig|6666666.130311.peg.3356	hypothetical protein	-				0		-				0		-				0		-				0		-				0		-				0		bi	135	4200	fig|6666666.151413.peg.4200	100	hypothetical protein
	68	3366	42	fig|6666666.130311.peg.3366	hypothetical protein	-				0		-				0		-				0		-				0		-				0		-				0		-				0
	68	3369	71	fig|6666666.130311.peg.3369	hypothetical protein	-				0		-				0		-				0		-				0		-				0		bi	151	6548	fig|6666666.151246.peg.6548	95.71	hypothetical protein	bi	135	4187	fig|6666666.151413.peg.4187	94.29	hypothetical protein
	68	3377	46	fig|6666666.130311.peg.3377	hypothetical protein	-				0		-				0		-				0		-				0		-				0		-				0		-				0
	68	3382	41	fig|6666666.130311.peg.3382	hypothetical protein	-				0		-				0		-				0		-				0		-				0		-				0		-				0
	68	3394	40	fig|6666666.130311.peg.3394	hypothetical protein	-				0		-				0		-				0		-				0		-				0		-				0		-				0
	68	3416	40	fig|6666666.130311.peg.3416	hypothetical protein	-				0		-				0		-				0		-				0		-				0		bi	151	6497	fig|6666666.151246.peg.6497	94.87	hypothetical protein	-				0
	68	3422	45	fig|6666666.130311.peg.3422	hypothetical protein	-				0		-				0		-				0		-				0		-				0		-				0		uni	187	6465	fig|6666666.151413.peg.6465	63.41	rRNA small subunit methyltransferase H
	68	3428	240	fig|6666666.130311.peg.3428	hypothetical protein	-				0		-				0		-				0		-				0		-				0		-				0		-				0
	68	3429	136	fig|6666666.130311.peg.3429	hypothetical protein	-				0		-				0		-				0		-				0		-				0		-				0		-				0
	68	3431	38	fig|6666666.130311.peg.3431	hypothetical protein	-				0		-				0		-				0		-				0		-				0		-				0		-				0
	68	3438	45	fig|6666666.130311.peg.3438	hypothetical protein	-				0		-				0		-				0		-				0		-				0		-				0		-				0
	68	3451	38	fig|6666666.130311.peg.3451	hypothetical protein	-				0		-				0		-				0		-				0		-				0		-				0		-				0
	68	3474	45	fig|6666666.130311.peg.3474	hypothetical protein	-				0		-				0		-				0		-				0		-				0		-				0		bi	128	3674	fig|6666666.151413.peg.3674	100	hypothetical protein
	69	3488	44	fig|6666666.130311.peg.3488	hypothetical protein	-				0		-				0		-				0		-				0		bi	5	4751	fig|6666666.151419.peg.4751	76.74	hypothetical protein	-				0		-				0
	69	3498	39	fig|6666666.130311.peg.3498	hypothetical protein	-				0		-				0		-				0		-				0		-				0		bi	93	3823	fig|6666666.151246.peg.3823	94.74	hypothetical protein	-				0
	69	3512	47	fig|6666666.130311.peg.3512	hypothetical protein	-				0		-				0		-				0		-				0		-				0		-				0		-				0
	69	3519	41	fig|6666666.130311.peg.3519	hypothetical protein	-				0		-				0		-				0		-				0		-				0		-				0		-				0
	69	3571	41	fig|6666666.130311.peg.3571	hypothetical protein	-				0		-				0		-				0		-				0		-				0		-				0		-				0
	69	3579	44	fig|6666666.130311.peg.3579	hypothetical protein	-				0		-				0		-				0		-				0		-				0		bi	86	3278	fig|6666666.151246.peg.3278	100	hypothetical protein	-				0
	69	3583	58	fig|6666666.130311.peg.3583	hypothetical protein	-				0		-				0		-				0		-				0		-				0		-				0		-				0
	69	3610	43	fig|6666666.130311.peg.3610	hypothetical protein	-				0		-				0		-				0		-				0		-				0		-				0		-				0
	69	3611	39	fig|6666666.130311.peg.3611	hypothetical protein	-				0		-				0		-				0		-				0		-				0		-				0		-				0
	69	3613	47	fig|6666666.130311.peg.3613	hypothetical protein	-				0		-				0		-				0		-				0		-				0		-				0		-				0
	69	3652	41	fig|6666666.130311.peg.3652	hypothetical protein	-				0		-				0		-				0		-				0		-				0		-				0		-				0
	69	3659	51	fig|6666666.130311.peg.3659	hypothetical protein	-				0		-				0		-				0		-				0		-				0		-				0		-				0
	69	3675	43	fig|6666666.130311.peg.3675	hypothetical protein	-				0		-				0		-				0		-				0		-				0		bi	86	3184	fig|6666666.151246.peg.3184	89.19	hypothetical protein	bi	139	4367	fig|6666666.151413.peg.4367	94.74	hypothetical protein
	69	3678	40	fig|6666666.130311.peg.3678	hypothetical protein	-				0		-				0		-				0		-				0		-				0		-				0		bi	103	1936	fig|6666666.151413.peg.1936	97.44	hypothetical protein
	69	3679	99	fig|6666666.130311.peg.3679	hypothetical protein	-				0		-				0		-				0		-				0		-				0		-				0		bi	103	1935	fig|6666666.151413.peg.1935	94.9	hypothetical protein
	69	3680	117	fig|6666666.130311.peg.3680	hypothetical protein	-				0		-				0		-				0		-				0		-				0		-				0		bi	103	1934	fig|6666666.151413.peg.1934	94.83	hypothetical protein
	69	3681	305	fig|6666666.130311.peg.3681	hypothetical protein	-				0		-				0		-				0		-				0		-				0		-				0		bi	5	496	fig|6666666.151413.peg.496	94.03	hypothetical protein
	69	3682	270	fig|6666666.130311.peg.3682	hypothetical protein	-				0		-				0		-				0		-				0		-				0		-				0		bi	5	495	fig|6666666.151413.peg.495	100	hypothetical protein
	69	3685	61	fig|6666666.130311.peg.3685	hypothetical protein	-				0		-				0		-				0		-				0		-				0		-				0		-				0
	69	3686	72	fig|6666666.130311.peg.3686	hypothetical protein	-				0		-				0		-				0		-				0		-				0		-				0		-				0
	69	3693	42	fig|6666666.130311.peg.3693	hypothetical protein	-				0		-				0		-				0		-				0		-				0		uni	108	4880	fig|6666666.151246.peg.4880	70	rRNA small subunit methyltransferase H	bi	156	5304	fig|6666666.151413.peg.5304	70	rRNA small subunit methyltransferase H
	69	3712	40	fig|6666666.130311.peg.3712	hypothetical protein	-				0		-				0		-				0		-				0		-				0		-				0		uni	132	3967	fig|6666666.151413.peg.3967	62.16	rRNA small subunit methyltransferase H
	69	3730	77	fig|6666666.130311.peg.3730	hypothetical protein	-				0		-				0		-				0		-				0		-				0		bi	86	3137	fig|6666666.151246.peg.3137	98.68	hypothetical protein	bi	145	4787	fig|6666666.151413.peg.4787	100	hypothetical protein
	69	3739	39	fig|6666666.130311.peg.3739	hypothetical protein	-				0		-				0		-				0		-				0		-				0		-				0		-				0
	69	3743	48	fig|6666666.130311.peg.3743	hypothetical protein	-				0		-				0		-				0		-				0		-				0		-				0		-				0
	69	3756	96	fig|6666666.130311.peg.3756	hypothetical protein	-				0		-				0		-				0		-				0		-				0		-				0		-				0
	69	3766	64	fig|6666666.130311.peg.3766	hypothetical protein	-				0		-				0		-				0		-				0		-				0		-				0		bi	143	4717	fig|6666666.151413.peg.4717	100	hypothetical protein
	69	3768	38	fig|6666666.130311.peg.3768	hypothetical protein	-				0		-				0		-				0		-				0		-				0		bi	86	3103	fig|6666666.151246.peg.3103	100	hypothetical protein	bi	143	4715	fig|6666666.151413.peg.4715	100	hypothetical protein
	69	3775	74	fig|6666666.130311.peg.3775	hypothetical protein	-				0		-				0		-				0		-				0		-				0		-				0		uni	132	3967	fig|6666666.151413.peg.3967	46.3	rRNA small subunit methyltransferase H
	69	3796	40	fig|6666666.130311.peg.3796	hypothetical protein	-				0		-				0		-				0		-				0		-				0		-				0		-				0
	69	3802	55	fig|6666666.130311.peg.3802	hypothetical protein	-				0		-				0		-				0		-				0		-				0		bi	112	5053	fig|6666666.151246.peg.5053	95	hypothetical protein	bi	143	4680	fig|6666666.151413.peg.4680	97.5	hypothetical protein
	69	3831	42	fig|6666666.130311.peg.3831	hypothetical protein	-				0		-				0		-				0		-				0		-				0		-				0		-				0
	69	3861	38	fig|6666666.130311.peg.3861	hypothetical protein	-				0		-				0		-				0		-				0		-				0		-				0		-				0
	69	3862	45	fig|6666666.130311.peg.3862	hypothetical protein	-				0		-				0		-				0		-				0		-				0		-				0		uni	1	22	fig|6666666.151413.peg.22	95.45	hypothetical protein
	69	3893	38	fig|6666666.130311.peg.3893	hypothetical protein	-				0		-				0		-				0		-				0		-				0		-				0		-				0
	69	3922	47	fig|6666666.130311.peg.3922	hypothetical protein	-				0		-				0		-				0		-				0		-				0		uni	129	5753	fig|6666666.151246.peg.5753	60.53	rRNA small subunit methyltransferase H	uni	119	2951	fig|6666666.151413.peg.2951	69.23	rRNA small subunit methyltransferase H
	69	3941	53	fig|6666666.130311.peg.3941	hypothetical protein	-				0		-				0		-				0		-				0		-				0		-				0		-				0
	69	3942	44	fig|6666666.130311.peg.3942	hypothetical protein	-				0		-				0		-				0		-				0		-				0		bi	98	4279	fig|6666666.151246.peg.4279	95.35	hypothetical protein	bi	149	4935	fig|6666666.151413.peg.4935	92.11	hypothetical protein
	69	3969	56	fig|6666666.130311.peg.3969	hypothetical protein	-				0		-				0		-				0		-				0		-				0		-				0		uni	135	4187	fig|6666666.151413.peg.4187	63.16	hypothetical protein
	69	3984	46	fig|6666666.130311.peg.3984	hypothetical protein	-				0		-				0		-				0		-				0		-				0		-				0		-				0
	69	3985	40	fig|6666666.130311.peg.3985	hypothetical protein	-				0		-				0		-				0		-				0		-				0		-				0		-				0
	69	3990	47	fig|6666666.130311.peg.3990	hypothetical protein	-				0		-				0		-				0		-				0		-				0		-				0		-				0
	69	3992	38	fig|6666666.130311.peg.3992	hypothetical protein	-				0		-				0		-				0		-				0		-				0		-				0		-				0
	69	4002	53	fig|6666666.130311.peg.4002	hypothetical protein	-				0		-				0		-				0		-				0		-				0		-				0		bi	119	2901	fig|6666666.151413.peg.2901	100	hypothetical protein
	69	4015	87	fig|6666666.130311.peg.4015	hypothetical protein	-				0		-				0		-				0		-				0		-				0		-				0		-				0
	69	4016	65	fig|6666666.130311.peg.4016	hypothetical protein	-				0		-				0		-				0		-				0		-				0		-				0		-				0
	69	4026	41	fig|6666666.130311.peg.4026	hypothetical protein	-				0		-				0		-				0		-				0		-				0		bi	85	3033	fig|6666666.151246.peg.3033	88.89	hypothetical protein	-				0
	69	4030	46	fig|6666666.130311.peg.4030	hypothetical protein	-				0		-				0		-				0		-				0		-				0		-				0		bi	119	2935	fig|6666666.151413.peg.2935	97.78	hypothetical protein
	69	4044	41	fig|6666666.130311.peg.4044	hypothetical protein	-				0		-				0		-				0		-				0		-				0		-				0		-				0
	69	4049	38	fig|6666666.130311.peg.4049	hypothetical protein	-				0		-				0		-				0		-				0		-				0		-				0		-				0
	69	4065	76	fig|6666666.130311.peg.4065	hypothetical protein	-				0		-				0		-				0		-				0		-				0		-				0		-				0
	69	4102	46	fig|6666666.130311.peg.4102	hypothetical protein	-				0		-				0		-				0		-				0		-				0		-				0		-				0
	69	4111	40	fig|6666666.130311.peg.4111	hypothetical protein	-				0		-				0		-				0		-				0		-				0		-				0		-				0
	69	4117	42	fig|6666666.130311.peg.4117	hypothetical protein	-				0		-				0		-				0		-				0		-				0		-				0		-				0
	69	4137	39	fig|6666666.130311.peg.4137	hypothetical protein	-				0		-				0		-				0		-				0		-				0		-				0		-				0
	69	4209	43	fig|6666666.130311.peg.4209	hypothetical protein	-				0		-				0		-				0		-				0		-				0		-				0		-				0
	69	4238	59	fig|6666666.130311.peg.4238	hypothetical protein	-				0		-				0		-				0		-				0		-				0		-				0		-				0
	69	4240	38	fig|6666666.130311.peg.4240	hypothetical protein	-				0		-				0		-				0		-				0		-				0		-				0		-				0
	69	4243	50	fig|6666666.130311.peg.4243	hypothetical protein	-				0		-				0		-				0		-				0		-				0		uni	25	847	fig|6666666.151246.peg.847	52.08	hypothetical protein	bi	133	4095	fig|6666666.151413.peg.4095	72.73	rRNA small subunit methyltransferase H
	69	4264	49	fig|6666666.130311.peg.4264	hypothetical protein	-				0		-				0		-				0		-				0		-				0		-				0		-				0
	70	4280	45	fig|6666666.130311.peg.4280	hypothetical protein	-				0		-				0		-				0		-				0		-				0		-				0		-				0
	70	4290	39	fig|6666666.130311.peg.4290	hypothetical protein	-				0		-				0		-				0		-				0		-				0		bi	78	2460	fig|6666666.151246.peg.2460	97.37	hypothetical protein	bi	132	4030	fig|6666666.151413.peg.4030	97.37	hypothetical protein
	70	4292	125	fig|6666666.130311.peg.4292	hypothetical protein	-				0		-				0		-				0		-				0		bi	9	7590	fig|6666666.151419.peg.7590	58.73	hypothetical protein	-				0		-				0
	70	4302	261	fig|6666666.130311.peg.4302	hypothetical protein	-				0		-				0		-				0		-				0		-				0		-				0		-				0
	70	4336	48	fig|6666666.130311.peg.4336	hypothetical protein	-				0		-				0		-				0		-				0		-				0		bi	110	5011	fig|6666666.151246.peg.5011	100	hypothetical protein	bi	132	3979	fig|6666666.151413.peg.3979	100	hypothetical protein
	70	4342	42	fig|6666666.130311.peg.4342	hypothetical protein	-				0		-				0		-				0		-				0		-				0		-				0		bi	132	3972	fig|6666666.151413.peg.3972	95	hypothetical protein
	70	4345	43	fig|6666666.130311.peg.4345	hypothetical protein	-				0		-				0		-				0		-				0		-				0		-				0		-				0
	70	4388	40	fig|6666666.130311.peg.4388	hypothetical protein	-				0		-				0		-				0		-				0		-				0		-				0		-				0
	70	4399	83	fig|6666666.130311.peg.4399	hypothetical protein	-				0		-				0		-				0		-				0		bi	1	2011	fig|6666666.151419.peg.2011	89.02	hypothetical protein	bi	81	2724	fig|6666666.151246.peg.2724	52.44	hypothetical protein	bi	132	3903	fig|6666666.151413.peg.3903	100	hypothetical protein
	70	4413	116	fig|6666666.130311.peg.4413	hypothetical protein	-				0		-				0		-				0		-				0		-				0		bi	80	2592	fig|6666666.151246.peg.2592	98.26	hypothetical protein	bi	132	3889	fig|6666666.151413.peg.3889	98.15	hypothetical protein
	70	4419	55	fig|6666666.130311.peg.4419	hypothetical protein	-				0		-				0		-				0		-				0		-				0		-				0		-				0
	71	4456	38	fig|6666666.130311.peg.4456	hypothetical protein	-				0		-				0		-				0		-				0		-				0		-				0		-				0
	71	4464	43	fig|6666666.130311.peg.4464	hypothetical protein	-				0		-				0		-				0		-				0		-				0		-				0		-				0
	71	4465	57	fig|6666666.130311.peg.4465	hypothetical protein	-				0		-				0		-				0		-				0		-				0		-				0		-				0
	71	4466	97	fig|6666666.130311.peg.4466	hypothetical protein	-				0		-				0		-				0		-				0		-				0		bi	91	3673	fig|6666666.151246.peg.3673	98.96	hypothetical protein	bi	134	4151	fig|6666666.151413.peg.4151	97.92	hypothetical protein
	71	4473	322	fig|6666666.130311.peg.4473	hypothetical protein	-				0		-				0		-				0		-				0		-				0		-				0		-				0
	71	4475	39	fig|6666666.130311.peg.4475	hypothetical protein	-				0		-				0		-				0		-				0		-				0		bi	36	1041	fig|6666666.151246.peg.1041	84.21	hypothetical protein	bi	153	5092	fig|6666666.151413.peg.5092	84.21	hypothetical protein
	71	4484	240	fig|6666666.130311.peg.4484	hypothetical protein	-				0		-				0		-				0		bi	15	2876	fig|6666666.151416.peg.2876	55	hypothetical protein	bi	6	5450	fig|6666666.151419.peg.5450	66.83	hypothetical protein	bi	36	1031	fig|6666666.151246.peg.1031	97.91	hypothetical protein	-				0
	71	4488	198	fig|6666666.130311.peg.4488	hypothetical protein	-				0		-				0		-				0		-				0		bi	8	7286	fig|6666666.151419.peg.7286	48.15	hypothetical protein	bi	36	1027	fig|6666666.151246.peg.1027	98.17	hypothetical protein	bi	153	5080	fig|6666666.151413.peg.5080	97.97	hypothetical protein
	71	4490	64	fig|6666666.130311.peg.4490	hypothetical protein	-				0		-				0		-				0		-				0		-				0		-				0		-				0
	71	4491	62	fig|6666666.130311.peg.4491	hypothetical protein	-				0		-				0		-				0		-				0		-				0		bi	36	1024	fig|6666666.151246.peg.1024	98.36	hypothetical protein	bi	153	5077	fig|6666666.151413.peg.5077	98.36	hypothetical protein
	71	4492	844	fig|6666666.130311.peg.4492	hypothetical protein	-				0		-				0		-				0		bi	8	885	fig|6666666.151416.peg.885	77.4	hypothetical protein	bi	4	3136	fig|6666666.151419.peg.3136	72.78	hypothetical protein	bi	36	1023	fig|6666666.151246.peg.1023	97.27	hypothetical protein	bi	153	5076	fig|6666666.151413.peg.5076	97.39	hypothetical protein
	71	4494	40	fig|6666666.130311.peg.4494	hypothetical protein	-				0		-				0		-				0		-				0		-				0		bi	36	1021	fig|6666666.151246.peg.1021	87.18	hypothetical protein	-				0
	71	4496	43	fig|6666666.130311.peg.4496	hypothetical protein	-				0		-				0		-				0		-				0		-				0		-				0		-				0
	71	4497	59	fig|6666666.130311.peg.4497	hypothetical protein	-				0		-				0		-				0		-				0		-				0		-				0		-				0
	71	4498	44	fig|6666666.130311.peg.4498	hypothetical protein	-				0		-				0		-				0		-				0		-				0		-				0		-				0
	71	4510	39	fig|6666666.130311.peg.4510	hypothetical protein	-				0		-				0		-				0		-				0		-				0		-				0		-				0
	71	4514	69	fig|6666666.130311.peg.4514	hypothetical protein	-				0		-				0		-				0		-				0		-				0		-				0		-				0
	71	4516	44	fig|6666666.130311.peg.4516	hypothetical protein	-				0		-				0		-				0		-				0		-				0		-				0		-				0
	71	4525	62	fig|6666666.130311.peg.4525	hypothetical protein	-				0		-				0		-				0		-				0		-				0		-				0		-				0
	71	4526	526	fig|6666666.130311.peg.4526	hypothetical protein	-				0		-				0		-				0		-				0		-				0		bi	153	6699	fig|6666666.151246.peg.6699	97.9	hypothetical protein	bi	14	747	fig|6666666.151413.peg.747	27.82	Beta-lactamase (EC 3.5.2.6)
	71	4527	218	fig|6666666.130311.peg.4527	hypothetical protein	-				0		-				0		-				0		-				0		-				0		bi	153	6698	fig|6666666.151246.peg.6698	82.65	hypothetical protein	-				0
	71	4528	153	fig|6666666.130311.peg.4528	hypothetical protein	-				0		-				0		-				0		-				0		-				0		-				0		-				0
	71	4529	337	fig|6666666.130311.peg.4529	hypothetical protein	-				0		-				0		-				0		-				0		-				0		bi	153	6697	fig|6666666.151246.peg.6697	97.89	hypothetical protein	-				0
	71	4531	57	fig|6666666.130311.peg.4531	hypothetical protein	-				0		-				0		-				0		-				0		-				0		-				0		-				0
	71	4534	39	fig|6666666.130311.peg.4534	hypothetical protein	-				0		-				0		-				0		-				0		-				0		bi	36	1049	fig|6666666.151246.peg.1049	94.74	hypothetical protein	-				0
	71	4536	40	fig|6666666.130311.peg.4536	hypothetical protein	-				0		-				0		-				0		-				0		-				0		-				0		-				0
	71	4537	89	fig|6666666.130311.peg.4537	hypothetical protein	-				0		-				0		-				0		-				0		-				0		-				0		bi	140	4414	fig|6666666.151413.peg.4414	100	hypothetical protein
	71	4539	173	fig|6666666.130311.peg.4539	hypothetical protein	-				0		-				0		-				0		-				0		-				0		bi	36	1052	fig|6666666.151246.peg.1052	97.04	hypothetical protein	bi	140	4416	fig|6666666.151413.peg.4416	97.04	hypothetical protein
	71	4540	44	fig|6666666.130311.peg.4540	hypothetical protein	-				0		-				0		-				0		-				0		-				0		-				0		-				0
	72	4541	46	fig|6666666.130311.peg.4541	hypothetical protein	-				0		-				0		-				0		-				0		-				0		-				0		-				0
	72	4547	56	fig|6666666.130311.peg.4547	hypothetical protein	-				0		-				0		-				0		-				0		-				0		-				0		-				0
	72	4549	46	fig|6666666.130311.peg.4549	hypothetical protein	-				0		-				0		-				0		-				0		-				0		bi	4	544	fig|6666666.151246.peg.544	97.78	hypothetical protein	-				0
	72	4556	49	fig|6666666.130311.peg.4556	hypothetical protein	-				0		-				0		-				0		-				0		-				0		-				0		-				0
	74	4574	46	fig|6666666.130311.peg.4574	hypothetical protein	-				0		-				0		-				0		-				0		-				0		-				0		bi	116	2727	fig|6666666.151413.peg.2727	97.78	hypothetical protein
	74	4579	61	fig|6666666.130311.peg.4579	hypothetical protein	-				0		-				0		-				0		-				0		-				0		-				0		-				0
	74	4595	100	fig|6666666.130311.peg.4595	hypothetical protein	-				0		-				0		-				0		-				0		-				0		-				0		-				0
	74	4597	49	fig|6666666.130311.peg.4597	hypothetical protein	-				0		-				0		-				0		-				0		-				0		-				0		-				0
	74	4598	42	fig|6666666.130311.peg.4598	hypothetical protein	-				0		-				0		-				0		-				0		-				0		-				0		-				0
	74	4616	62	fig|6666666.130311.peg.4616	hypothetical protein	-				0		-				0		-				0		-				0		-				0		-				0		-				0
	74	4624	39	fig|6666666.130311.peg.4624	hypothetical protein	-				0		-				0		-				0		-				0		-				0		-				0		-				0
	74	4632	46	fig|6666666.130311.peg.4632	hypothetical protein	-				0		-				0		-				0		-				0		-				0		-				0		-				0
	74	4636	38	fig|6666666.130311.peg.4636	hypothetical protein	-				0		-				0		-				0		-				0		-				0		bi	140	6240	fig|6666666.151246.peg.6240	89.19	hypothetical protein	bi	116	2671	fig|6666666.151413.peg.2671	86.49	hypothetical protein
	74	4644	51	fig|6666666.130311.peg.4644	hypothetical protein	-				0		-				0		-				0		-				0		-				0		bi	81	2729	fig|6666666.151246.peg.2729	100	hypothetical protein	-				0
	74	4664	90	fig|6666666.130311.peg.4664	hypothetical protein	-				0		-				0		-				0		-				0		-				0		bi	140	6213	fig|6666666.151246.peg.6213	94.12	hypothetical protein	bi	114	2548	fig|6666666.151413.peg.2548	94.38	hypothetical protein
	74	4674	104	fig|6666666.130311.peg.4674	hypothetical protein	-				0		-				0		-				0		-				0		-				0		-				0		-				0
	74	4688	43	fig|6666666.130311.peg.4688	hypothetical protein	-				0		-				0		-				0		-				0		-				0		bi	140	6186	fig|6666666.151246.peg.6186	90.48	hypothetical protein	-				0
	74	4693	44	fig|6666666.130311.peg.4693	hypothetical protein	-				0		-				0		-				0		-				0		-				0		-				0		bi	114	2574	fig|6666666.151413.peg.2574	97.67	hypothetical protein
	74	4705	53	fig|6666666.130311.peg.4705	hypothetical protein	-				0		-				0		-				0		-				0		-				0		-				0		-				0
	74	4711	48	fig|6666666.130311.peg.4711	hypothetical protein	-				0		-				0		-				0		-				0		-				0		-				0		bi	114	2593	fig|6666666.151413.peg.2593	94.12	hypothetical protein
	74	4720	41	fig|6666666.130311.peg.4720	hypothetical protein	-				0		-				0		-				0		-				0		-				0		-				0		-				0
	74	4736	39	fig|6666666.130311.peg.4736	hypothetical protein	-				0		-				0		-				0		-				0		-				0		bi	94	3851	fig|6666666.151246.peg.3851	97.37	hypothetical protein	-				0
	74	4745	78	fig|6666666.130311.peg.4745	hypothetical protein	-				0		-				0		-				0		-				0		bi	7	6761	fig|6666666.151419.peg.6761	87.76	FIG094328: hypothetical protein	bi	94	3860	fig|6666666.151246.peg.3860	98.7	hypothetical protein	bi	120	3006	fig|6666666.151413.peg.3006	84.31	hypothetical protein
	75	4748	41	fig|6666666.130311.peg.4748	hypothetical protein	-				0		-				0		-				0		-				0		-				0		-				0		-				0
	75	4751	47	fig|6666666.130311.peg.4751	hypothetical protein	-				0		-				0		-				0		-				0		-				0		-				0		-				0
	75	4760	41	fig|6666666.130311.peg.4760	hypothetical protein	-				0		-				0		-				0		-				0		-				0		-				0		-				0
	75	4764	43	fig|6666666.130311.peg.4764	hypothetical protein	-				0		-				0		-				0		-				0		-				0		bi	120	5482	fig|6666666.151246.peg.5482	95.24	hypothetical protein	-				0
	76	4786	47	fig|6666666.130311.peg.4786	hypothetical protein	-				0		-				0		-				0		-				0		bi	5	5323	fig|6666666.151419.peg.5323	44.19	Putative hemagglutinin-related protein	-				0		-				0
	76	4791	358	fig|6666666.130311.peg.4791	hypothetical protein	-				0		-				0		-				0		-				0		bi	8	7007	fig|6666666.151419.peg.7007	84.27	hypothetical protein	-				0		-				0
	76	4792	66	fig|6666666.130311.peg.4792	hypothetical protein	-				0		-				0		-				0		-				0		-				0		-				0		-				0
	76	4800	61	fig|6666666.130311.peg.4800	hypothetical protein	-				0		-				0		-				0		-				0		-				0		-				0		-				0
	76	4801	41	fig|6666666.130311.peg.4801	hypothetical protein	-				0		-				0		-				0		-				0		-				0		-				0		-				0
	76	4803	60	fig|6666666.130311.peg.4803	hypothetical protein	-				0		-				0		-				0		-				0		-				0		-				0		-				0
	76	4807	42	fig|6666666.130311.peg.4807	hypothetical protein	-				0		-				0		-				0		-				0		-				0		bi	106	4657	fig|6666666.151246.peg.4657	95.12	hypothetical protein	-				0
	76	4809	39	fig|6666666.130311.peg.4809	hypothetical protein	-				0		-				0		-				0		-				0		-				0		-				0		-				0
	76	4815	46	fig|6666666.130311.peg.4815	hypothetical protein	-				0		-				0		-				0		-				0		-				0		-				0		-				0
	76	4817	71	fig|6666666.130311.peg.4817	hypothetical protein	-				0		-				0		-				0		-				0		uni	1	1629	fig|6666666.151419.peg.1629	65.62	hypothetical protein	-				0		-				0
	76	4818	66	fig|6666666.130311.peg.4818	hypothetical protein	-				0		-				0		-				0		-				0		bi	8	7325	fig|6666666.151419.peg.7325	41.38	hypothetical protein	-				0		-				0
	76	4819	45	fig|6666666.130311.peg.4819	hypothetical protein	-				0		-				0		-				0		bi	10	1256	fig|6666666.151416.peg.1256	65.91	Adenylate kinase	-				0		-				0		-				0
	77	4837	287	fig|6666666.130311.peg.4837	hypothetical protein	-				0		-				0		-				0		-				0		-				0		-				0		uni	170	5831	fig|6666666.151413.peg.5831	42.7	hypothetical protein
	77	4839	87	fig|6666666.130311.peg.4839	hypothetical protein	-				0		-				0		-				0		-				0		-				0		-				0		-				0
	77	4840	196	fig|6666666.130311.peg.4840	hypothetical protein	-				0		-				0		-				0		-				0		bi	8	7236	fig|6666666.151419.peg.7236	36.62	hypothetical protein	-				0		-				0
	77	4848	58	fig|6666666.130311.peg.4848	hypothetical protein	-				0		-				0		-				0		-				0		-				0		-				0		-				0
	77	4849	587	fig|6666666.130311.peg.4849	hypothetical protein	-				0		-				0		-				0		-				0		-				0		-				0		-				0
	77	4856	174	fig|6666666.130311.peg.4856	hypothetical protein	-				0		-				0		-				0		-				0		-				0		-				0		-				0
	77	4859	58	fig|6666666.130311.peg.4859	hypothetical protein	-				0		-				0		-				0		-				0		-				0		-				0		-				0
	77	4860	63	fig|6666666.130311.peg.4860	hypothetical protein	-				0		-				0		-				0		-				0		-				0		-				0		-				0
	77	4861	56	fig|6666666.130311.peg.4861	hypothetical protein	-				0		-				0		-				0		-				0		-				0		-				0		-				0
	77	4863	150	fig|6666666.130311.peg.4863	hypothetical protein	-				0		-				0		-				0		-				0		-				0		-				0		bi	64	1517	fig|6666666.151413.peg.1517	87.97	hypothetical protein
	77	4864	74	fig|6666666.130311.peg.4864	hypothetical protein	-				0		-				0		-				0		-				0		-				0		-				0		-				0
	77	4866	455	fig|6666666.130311.peg.4866	hypothetical protein	-				0		-				0		-				0		-				0		-				0		-				0		-				0
	77	4881	44	fig|6666666.130311.peg.4881	hypothetical protein	-				0		-				0		-				0		-				0		-				0		-				0		-				0
	77	4885	40	fig|6666666.130311.peg.4885	hypothetical protein	-				0		-				0		-				0		-				0		-				0		-				0		-				0
	77	4887	63	fig|6666666.130311.peg.4887	hypothetical protein	-				0		-				0		-				0		-				0		-				0		-				0		-				0
	77	4893	62	fig|6666666.130311.peg.4893	hypothetical protein	-				0		-				0		-				0		-				0		-				0		-				0		-				0
	77	4898	447	fig|6666666.130311.peg.4898	hypothetical protein	-				0		-				0		-				0		-				0		-				0		-				0		-				0
	77	4899	39	fig|6666666.130311.peg.4899	hypothetical protein	-				0		-				0		-				0		-				0		-				0		-				0		-				0
	77	4900	42	fig|6666666.130311.peg.4900	hypothetical protein	-				0		-				0		-				0		-				0		-				0		-				0		-				0
	77	4906	199	fig|6666666.130311.peg.4906	hypothetical protein	-				0		-				0		-				0		-				0		-				0		-				0		-				0
	77	4914	38	fig|6666666.130311.peg.4914	hypothetical protein	-				0		-				0		-				0		-				0		-				0		-				0		-				0
	77	4915	86	fig|6666666.130311.peg.4915	hypothetical protein	-				0		-				0		-				0		-				0		-				0		-				0		-				0
	77	4917	93	fig|6666666.130311.peg.4917	hypothetical protein	-				0		-				0		-				0		-				0		-				0		-				0		-				0
	77	4936	232	fig|6666666.130311.peg.4936	hypothetical protein	-				0		-				0		-				0		-				0		-				0		-				0		-				0
	77	4943	47	fig|6666666.130311.peg.4943	hypothetical protein	-				0		-				0		-				0		-				0		-				0		-				0		-				0
	77	4944	114	fig|6666666.130311.peg.4944	hypothetical protein	-				0		-				0		-				0		-				0		-				0		uni	74	1863	fig|6666666.151246.peg.1863	31.53	hypothetical protein	-				0
	77	4947	155	fig|6666666.130311.peg.4947	hypothetical protein	-				0		-				0		-				0		-				0		-				0		-				0		-				0
	77	4948	46	fig|6666666.130311.peg.4948	hypothetical protein	-				0		-				0		-				0		-				0		-				0		-				0		-				0
	77	4949	81	fig|6666666.130311.peg.4949	hypothetical protein	-				0		-				0		-				0		-				0		-				0		-				0		-				0
	77	4951	85	fig|6666666.130311.peg.4951	hypothetical protein	-				0		-				0		-				0		-				0		-				0		-				0		-				0
	77	4952	113	fig|6666666.130311.peg.4952	hypothetical protein	-				0		-				0		-				0		-				0		-				0		-				0		-				0
	77	4954	41	fig|6666666.130311.peg.4954	hypothetical protein	-				0		-				0		-				0		-				0		-				0		-				0		-				0
	78	4960	39	fig|6666666.130311.peg.4960	hypothetical protein	-				0		-				0		-				0		-				0		-				0		-				0		-				0
	78	4962	39	fig|6666666.130311.peg.4962	hypothetical protein	-				0		-				0		-				0		-				0		-				0		-				0		-				0
	78	4963	149	fig|6666666.130311.peg.4963	hypothetical protein	-				0		-				0		-				0		-				0		-				0		-				0		-				0
	78	4965	772	fig|6666666.130311.peg.4965	hypothetical protein	-				0		-				0		-				0		-				0		-				0		-				0		-				0
	79	5000	39	fig|6666666.130311.peg.5000	hypothetical protein	-				0		-				0		-				0		-				0		-				0		bi	82	2847	fig|6666666.151246.peg.2847	92.11	hypothetical protein	bi	141	4457	fig|6666666.151413.peg.4457	92.11	hypothetical protein
	79	5008	100	fig|6666666.130311.peg.5008	hypothetical protein	-				0		-				0		-				0		-				0		-				0		-				0		-				0
	79	5009	53	fig|6666666.130311.peg.5009	hypothetical protein	-				0		-				0		-				0		-				0		-				0		-				0		-				0
	79	5019	38	fig|6666666.130311.peg.5019	hypothetical protein	-				0		-				0		-				0		-				0		-				0		-				0		-				0
	79	5040	72	fig|6666666.130311.peg.5040	hypothetical protein	-				0		-				0		-				0		-				0		-				0		-				0		-				0
	79	5041	41	fig|6666666.130311.peg.5041	hypothetical protein	-				0		-				0		-				0		-				0		-				0		-				0		-				0
	79	5067	43	fig|6666666.130311.peg.5067	hypothetical protein	-				0		-				0		-				0		-				0		-				0		-				0		-				0
	79	5084	51	fig|6666666.130311.peg.5084	hypothetical protein	-				0		-				0		-				0		-				0		-				0		-				0		-				0
	79	5085	45	fig|6666666.130311.peg.5085	hypothetical protein	-				0		-				0		-				0		-				0		-				0		-				0		-				0
	79	5086	38	fig|6666666.130311.peg.5086	hypothetical protein	-				0		-				0		-				0		-				0		bi	1	2554	fig|6666666.151419.peg.2554	88.46	hypothetical protein	-				0		bi	50	1387	fig|6666666.151413.peg.1387	97.3	hypothetical protein
	79	5091	45	fig|6666666.130311.peg.5091	hypothetical protein	-				0		-				0		-				0		-				0		-				0		-				0		-				0
	79	5099	41	fig|6666666.130311.peg.5099	hypothetical protein	-				0		-				0		-				0		-				0		-				0		-				0		-				0
	79	5109	38	fig|6666666.130311.peg.5109	hypothetical protein	-				0		-				0		-				0		-				0		-				0		-				0		bi	163	5521	fig|6666666.151413.peg.5521	100	hypothetical protein
	79	5119	79	fig|6666666.130311.peg.5119	hypothetical protein	-				0		-				0		-				0		-				0		-				0		-				0		bi	152	5069	fig|6666666.151413.peg.5069	96.15	hypothetical protein
	79	5123	52	fig|6666666.130311.peg.5123	hypothetical protein	-				0		-				0		-				0		-				0		-				0		-				0		-				0
	79	5128	41	fig|6666666.130311.peg.5128	hypothetical protein	-				0		-				0		-				0		-				0		-				0		-				0		-				0
	79	5141	176	fig|6666666.130311.peg.5141	hypothetical protein	-				0		-				0		-				0		-				0		-				0		-				0		bi	152	5047	fig|6666666.151413.peg.5047	100	hypothetical protein
	79	5142	42	fig|6666666.130311.peg.5142	hypothetical protein	-				0		-				0		-				0		-				0		-				0		-				0		bi	152	5046	fig|6666666.151413.peg.5046	100	hypothetical protein
	79	5143	108	fig|6666666.130311.peg.5143	hypothetical protein	-				0		-				0		-				0		-				0		-				0		-				0		uni	152	5046	fig|6666666.151413.peg.5046	98.13	hypothetical protein
	79	5173	41	fig|6666666.130311.peg.5173	hypothetical protein	-				0		-				0		-				0		-				0		-				0		-				0		-				0
	79	5197	175	fig|6666666.130311.peg.5197	hypothetical protein	-				0		-				0		-				0		-				0		bi	10	8208	fig|6666666.151419.peg.8208	89.87	hypothetical protein	-				0		-				0
	79	5198	108	fig|6666666.130311.peg.5198	hypothetical protein	-				0		-				0		-				0		-				0		bi	10	8207	fig|6666666.151419.peg.8207	81.31	hypothetical transcriptional regulator	-				0		bi	64	1515	fig|6666666.151413.peg.1515	51.09	hypothetical protein
	80	5212	48	fig|6666666.130311.peg.5212	hypothetical protein	-				0		-				0		-				0		-				0		-				0		-				0		uni	176	6075	fig|6666666.151413.peg.6075	76.67	hypothetical protein
	80	5231	58	fig|6666666.130311.peg.5231	hypothetical protein	-				0		-				0		-				0		-				0		-				0		-				0		-				0
	80	5232	38	fig|6666666.130311.peg.5232	hypothetical protein	-				0		-				0		-				0		-				0		-				0		-				0		-				0
	80	5242	362	fig|6666666.130311.peg.5242	hypothetical protein	-				0		-				0		-				0		-				0		-				0		bi	72	1630	fig|6666666.151246.peg.1630	98.89	hypothetical protein	-				0
	80	5245	39	fig|6666666.130311.peg.5245	hypothetical protein	-				0		-				0		-				0		-				0		-				0		-				0		bi	77	1700	fig|6666666.151413.peg.1700	90.32	rRNA small subunit methyltransferase H
	80	5276	43	fig|6666666.130311.peg.5276	hypothetical protein	-				0		-				0		-				0		-				0		-				0		-				0		-				0
	80	5289	45	fig|6666666.130311.peg.5289	hypothetical protein	-				0		-				0		-				0		-				0		-				0		-				0		-				0
	80	5290	130	fig|6666666.130311.peg.5290	hypothetical protein	-				0		-				0		-				0		-				0		-				0		-				0		-				0
	80	5318	38	fig|6666666.130311.peg.5318	hypothetical protein	-				0		-				0		-				0		-				0		-				0		bi	2	403	fig|6666666.151246.peg.403	100	hypothetical protein	-				0
	81	5344	45	fig|6666666.130311.peg.5344	hypothetical protein	-				0		-				0		-				0		-				0		-				0		-				0		-				0
	81	5346	488	fig|6666666.130311.peg.5346	hypothetical protein	-				0		-				0		-				0		uni	18	4238	fig|6666666.151416.peg.4238	42.28	FIG00717994: hypothetical protein	-				0		bi	143	6367	fig|6666666.151246.peg.6367	98.56	hypothetical protein	-				0
	81	5353	198	fig|6666666.130311.peg.5353	hypothetical protein	-				0		-				0		-				0		bi	18	4234	fig|6666666.151416.peg.4234	48.26	hypothetical protein	-				0		bi	143	6372	fig|6666666.151246.peg.6372	67.71	hypothetical protein	-				0
	81	5358	43	fig|6666666.130311.peg.5358	hypothetical protein	-				0		-				0		-				0		-				0		-				0		-				0		-				0
	81	5363	38	fig|6666666.130311.peg.5363	hypothetical protein	-				0		-				0		-				0		-				0		-				0		-				0		-				0
	81	5368	44	fig|6666666.130311.peg.5368	hypothetical protein	-				0		-				0		-				0		-				0		-				0		-				0		-				0
	81	5369	46	fig|6666666.130311.peg.5369	hypothetical protein	-				0		-				0		-				0		-				0		-				0		-				0		-				0
	81	5373	80	fig|6666666.130311.peg.5373	hypothetical protein	-				0		-				0		-				0		bi	9	1189	fig|6666666.151416.peg.1189	82.61	Mobile element protein	-				0		bi	106	4651	fig|6666666.151246.peg.4651	81.82	Mobile element protein	-				0
	82	5376	57	fig|6666666.130311.peg.5376	hypothetical protein	-				0		-				0		-				0		-				0		-				0		-				0		bi	122	3280	fig|6666666.151413.peg.3280	96.15	hypothetical protein
	82	5378	43	fig|6666666.130311.peg.5378	hypothetical protein	-				0		-				0		-				0		-				0		-				0		-				0		-				0
	82	5380	47	fig|6666666.130311.peg.5380	hypothetical protein	-				0		-				0		-				0		-				0		-				0		-				0		bi	122	3276	fig|6666666.151413.peg.3276	81.4	hypothetical protein
	82	5394	45	fig|6666666.130311.peg.5394	hypothetical protein	-				0		-				0		-				0		-				0		-				0		-				0		-				0
	82	5427	41	fig|6666666.130311.peg.5427	hypothetical protein	-				0		-				0		-				0		-				0		-				0		-				0		-				0
	82	5440	63	fig|6666666.130311.peg.5440	hypothetical protein	-				0		-				0		-				0		-				0		-				0		-				0		-				0
	82	5459	50	fig|6666666.130311.peg.5459	hypothetical protein	-				0		-				0		-				0		-				0		-				0		-				0		-				0
	84	5490	61	fig|6666666.130311.peg.5490	hypothetical protein	-				0		-				0		-				0		-				0		-				0		-				0		-				0
	84	5495	81	fig|6666666.130311.peg.5495	hypothetical protein	-				0		-				0		-				0		-				0		-				0		-				0		-				0
	84	5501	98	fig|6666666.130311.peg.5501	hypothetical protein	-				0		-				0		-				0		-				0		-				0		-				0		-				0
	85	5502	46	fig|6666666.130311.peg.5502	hypothetical protein	-				0		-				0		-				0		-				0		-				0		-				0		-				0
	85	5538	40	fig|6666666.130311.peg.5538	hypothetical protein	-				0		-				0		-				0		-				0		-				0		-				0		-				0
	85	5540	46	fig|6666666.130311.peg.5540	hypothetical protein	-				0		-				0		-				0		-				0		-				0		-				0		bi	123	3379	fig|6666666.151413.peg.3379	82.22	hypothetical protein
	85	5549	63	fig|6666666.130311.peg.5549	hypothetical protein	-				0		-				0		-				0		bi	17	4029	fig|6666666.151416.peg.4029	86.21	hypothetical protein	-				0		-				0		-				0
	85	5550	41	fig|6666666.130311.peg.5550	hypothetical protein	-				0		-				0		-				0		-				0		-				0		-				0		-				0
	85	5564	41	fig|6666666.130311.peg.5564	hypothetical protein	-				0		-				0		-				0		-				0		-				0		-				0		-				0
	85	5565	79	fig|6666666.130311.peg.5565	hypothetical protein	-				0		-				0		-				0		-				0		-				0		-				0		-				0
	85	5581	46	fig|6666666.130311.peg.5581	hypothetical protein	-				0		-				0		-				0		-				0		-				0		bi	23	816	fig|6666666.151246.peg.816	100	hypothetical protein	uni	57	1454	fig|6666666.151413.peg.1454	46.67	hypothetical protein
	85	5626	42	fig|6666666.130311.peg.5626	hypothetical protein	-				0		-				0		-				0		-				0		-				0		-				0		-				0
	85	5627	39	fig|6666666.130311.peg.5627	hypothetical protein	-				0		-				0		-				0		-				0		-				0		-				0		-				0
	85	5630	53	fig|6666666.130311.peg.5630	hypothetical protein	-				0		-				0		-				0		-				0		-				0		-				0		-				0
	85	5655	45	fig|6666666.130311.peg.5655	hypothetical protein	-				0		-				0		-				0		-				0		-				0		-				0		-				0
	85	5663	53	fig|6666666.130311.peg.5663	hypothetical protein	-				0		-				0		-				0		-				0		-				0		-				0		-				0
	86	5724	63	fig|6666666.130311.peg.5724	hypothetical protein	-				0		-				0		-				0		-				0		-				0		-				0		-				0
	86	5731	39	fig|6666666.130311.peg.5731	hypothetical protein	-				0		-				0		-				0		-				0		-				0		-				0		bi	125	3494	fig|6666666.151413.peg.3494	100	hypothetical protein
	86	5736	46	fig|6666666.130311.peg.5736	hypothetical protein	-				0		-				0		-				0		-				0		-				0		-				0		-				0
	87	5746	58	fig|6666666.130311.peg.5746	hypothetical protein	-				0		-				0		-				0		-				0		-				0		-				0		-				0
	87	5763	39	fig|6666666.130311.peg.5763	hypothetical protein	-				0		-				0		-				0		-				0		-				0		-				0		-				0
	87	5775	41	fig|6666666.130311.peg.5775	hypothetical protein	-				0		-				0		-				0		-				0		-				0		-				0		-				0
	87	5783	46	fig|6666666.130311.peg.5783	hypothetical protein	-				0		-				0		-				0		-				0		-				0		-				0		-				0
	87	5827	42	fig|6666666.130311.peg.5827	hypothetical protein	-				0		-				0		-				0		-				0		-				0		-				0		-				0
	87	5829	57	fig|6666666.130311.peg.5829	hypothetical protein	-				0		-				0		-				0		-				0		-				0		-				0		bi	57	1466	fig|6666666.151413.peg.1466	100	hypothetical protein
	87	5831	42	fig|6666666.130311.peg.5831	hypothetical protein	-				0		-				0		-				0		-				0		-				0		-				0		-				0
	87	5859	43	fig|6666666.130311.peg.5859	hypothetical protein	-				0		-				0		-				0		-				0		-				0		-				0		-				0
	87	5879	39	fig|6666666.130311.peg.5879	hypothetical protein	-				0		-				0		-				0		-				0		-				0		-				0		-				0
	88	5911	38	fig|6666666.130311.peg.5911	hypothetical protein	-				0		-				0		-				0		-				0		-				0		-				0		-				0
	88	5916	52	fig|6666666.130311.peg.5916	hypothetical protein	-				0		-				0		-				0		-				0		-				0		-				0		-				0
	88	5917	57	fig|6666666.130311.peg.5917	hypothetical protein	-				0		-				0		-				0		-				0		-				0		-				0		bi	187	6397	fig|6666666.151413.peg.6397	85.71	hypothetical protein
	88	5936	45	fig|6666666.130311.peg.5936	hypothetical protein	-				0		-				0		-				0		-				0		-				0		-				0		bi	187	6376	fig|6666666.151413.peg.6376	100	hypothetical protein
	88	5942	54	fig|6666666.130311.peg.5942	hypothetical protein	-				0		-				0		-				0		-				0		-				0		-				0		-				0
	88	5957	260	fig|6666666.130311.peg.5957	hypothetical protein	-				0		-				0		-				0		-				0		-				0		-				0		-				0
	88	5958	83	fig|6666666.130311.peg.5958	hypothetical protein	-				0		-				0		-				0		-				0		bi	8	7245	fig|6666666.151419.peg.7245	45.45	hypothetical protein	-				0		bi	21	819	fig|6666666.151413.peg.819	62.5	hypothetical protein
	88	5963	42	fig|6666666.130311.peg.5963	hypothetical protein	-				0		-				0		-				0		-				0		-				0		-				0		-				0
	88	5965	46	fig|6666666.130311.peg.5965	hypothetical protein	-				0		-				0		-				0		-				0		-				0		-				0		-				0
	88	5967	38	fig|6666666.130311.peg.5967	hypothetical protein	-				0		-				0		-				0		-				0		-				0		-				0		-				0
	88	5968	261	fig|6666666.130311.peg.5968	hypothetical protein	-				0		-				0		-				0		-				0		-				0		-				0		-				0
	89	5969	48	fig|6666666.130311.peg.5969	hypothetical protein	-				0		-				0		-				0		-				0		-				0		-				0		-				0
	89	5978	319	fig|6666666.130311.peg.5978	hypothetical protein	-				0		-				0		-				0		-				0		-				0		-				0		-				0
	89	5983	229	fig|6666666.130311.peg.5983	hypothetical protein	-				0		-				0		-				0		-				0		-				0		-				0		-				0
	90	5985	39	fig|6666666.130311.peg.5985	hypothetical protein	-				0		-				0		-				0		-				0		-				0		-				0		-				0
	90	5988	157	fig|6666666.130311.peg.5988	hypothetical protein	-				0		-				0		-				0		-				0		-				0		bi	41	1125	fig|6666666.151246.peg.1125	91.67	hypothetical protein	bi	166	5734	fig|6666666.151413.peg.5734	91.03	hypothetical protein
	91	5998	58	fig|6666666.130311.peg.5998	hypothetical protein	-				0		-				0		-				0		-				0		-				0		-				0		-				0
	91	6016	65	fig|6666666.130311.peg.6016	hypothetical protein	-				0		-				0		-				0		-				0		-				0		bi	2	334	fig|6666666.151246.peg.334	89.74	hypothetical protein	-				0
	91	6019	42	fig|6666666.130311.peg.6019	hypothetical protein	-				0		-				0		-				0		-				0		-				0		bi	2	337	fig|6666666.151246.peg.337	90	Ribonuclease E (EC 3.1.26.12)	-				0
	91	6022	52	fig|6666666.130311.peg.6022	hypothetical protein	-				0		-				0		-				0		-				0		-				0		bi	2	340	fig|6666666.151246.peg.340	92.68	hypothetical protein	-				0
	91	6046	60	fig|6666666.130311.peg.6046	hypothetical protein	-				0		-				0		-				0		-				0		bi	5	4697	fig|6666666.151419.peg.4697	72.88	hypothetical protein	-				0		uni	1	259	fig|6666666.151413.peg.259	72.92	putative membrane protein
	92	6080	42	fig|6666666.130311.peg.6080	hypothetical protein	-				0		-				0		-				0		-				0		-				0		-				0		-				0
	92	6083	66	fig|6666666.130311.peg.6083	hypothetical protein	-				0		-				0		-				0		-				0		-				0		-				0		bi	128	3694	fig|6666666.151413.peg.3694	100	hypothetical protein
	92	6089	716	fig|6666666.130311.peg.6089	hypothetical protein	-				0		-				0		-				0		-				0		-				0		-				0		-				0
	92	6092	40	fig|6666666.130311.peg.6092	hypothetical protein	-				0		-				0		-				0		-				0		-				0		bi	64	1517	fig|6666666.151246.peg.1517	97.44	hypothetical protein	bi	128	3704	fig|6666666.151413.peg.3704	97.44	hypothetical protein
	92	6103	44	fig|6666666.130311.peg.6103	hypothetical protein	-				0		-				0		-				0		-				0		-				0		-				0		-				0
	92	6111	44	fig|6666666.130311.peg.6111	hypothetical protein	-				0		-				0		-				0		-				0		-				0		-				0		-				0
	93	6119	611	fig|6666666.130311.peg.6119	hypothetical protein	-				0		-				0		-				0		-				0		-				0		-				0		-				0
	93	6120	262	fig|6666666.130311.peg.6120	hypothetical protein	-				0		-				0		-				0		-				0		-				0		-				0		-				0
	93	6121	40	fig|6666666.130311.peg.6121	hypothetical protein	-				0		-				0		-				0		-				0		-				0		-				0		-				0
	93	6124	53	fig|6666666.130311.peg.6124	hypothetical protein	-				0		-				0		-				0		-				0		bi	6	5603	fig|6666666.151419.peg.5603	66	hypothetical protein	-				0		bi	26	1000	fig|6666666.151413.peg.1000	76.47	hypothetical protein
	94	6132	40	fig|6666666.130311.peg.6132	hypothetical protein	-				0		-				0		-				0		-				0		-				0		-				0		-				0
	94	6146	56	fig|6666666.130311.peg.6146	hypothetical protein	-				0		-				0		-				0		-				0		-				0		bi	2	217	fig|6666666.151246.peg.217	100	hypothetical protein	bi	1	109	fig|6666666.151413.peg.109	100	hypothetical protein
	94	6153	48	fig|6666666.130311.peg.6153	hypothetical protein	-				0		-				0		-				0		-				0		-				0		-				0		-				0
	94	6167	43	fig|6666666.130311.peg.6167	hypothetical protein	-				0		-				0		-				0		-				0		-				0		-				0		bi	1	128	fig|6666666.151413.peg.128	97.62	hypothetical protein
	95	6217	49	fig|6666666.130311.peg.6217	hypothetical protein	-				0		-				0		-				0		-				0		-				0		-				0		-				0
	95	6231	54	fig|6666666.130311.peg.6231	hypothetical protein	-				0		-				0		-				0		-				0		-				0		-				0		-				0
	97	6267	51	fig|6666666.130311.peg.6267	hypothetical protein	-				0		-				0		-				0		-				0		-				0		-				0		bi	1	27	fig|6666666.151413.peg.27	100	hypothetical protein
	98	6290	40	fig|6666666.130311.peg.6290	hypothetical protein	-				0		-				0		-				0		-				0		-				0		-				0		-				0
	98	6295	110	fig|6666666.130311.peg.6295	hypothetical protein	-				0		-				0		-				0		-				0		-				0		-				0		-				0
	98	6296	78	fig|6666666.130311.peg.6296	hypothetical protein	-				0		-				0		-				0		-				0		-				0		-				0		-				0
	98	6297	69	fig|6666666.130311.peg.6297	hypothetical protein	-				0		-				0		-				0		-				0		-				0		-				0		-				0
	98	6299	69	fig|6666666.130311.peg.6299	hypothetical protein	-				0		-				0		-				0		-				0		-				0		-				0		-				0
	98	6300	45	fig|6666666.130311.peg.6300	hypothetical protein	-				0		-				0		-				0		-				0		-				0		-				0		-				0
	98	6303	41	fig|6666666.130311.peg.6303	hypothetical protein	-				0		-				0		-				0		-				0		-				0		-				0		-				0
	98	6311	354	fig|6666666.130311.peg.6311	hypothetical protein	-				0		-				0		-				0		-				0		-				0		-				0		-				0
	98	6313	44	fig|6666666.130311.peg.6313	hypothetical protein	-				0		-				0		-				0		-				0		-				0		-				0		-				0
	98	6314	57	fig|6666666.130311.peg.6314	hypothetical protein	-				0		-				0		-				0		-				0		-				0		-				0		-				0
	98	6315	98	fig|6666666.130311.peg.6315	hypothetical protein	-				0		-				0		-				0		-				0		-				0		-				0		-				0
	98	6316	39	fig|6666666.130311.peg.6316	hypothetical protein	-				0		-				0		-				0		-				0		-				0		-				0		-				0
	98	6318	40	fig|6666666.130311.peg.6318	hypothetical protein	-				0		-				0		-				0		-				0		-				0		-				0		-				0
	98	6325	83	fig|6666666.130311.peg.6325	hypothetical protein	-				0		-				0		-				0		-				0		-				0		-				0		-				0
	98	6326	172	fig|6666666.130311.peg.6326	hypothetical protein	-				0		-				0		-				0		-				0		bi	8	7312	fig|6666666.151419.peg.7312	77.78	hypothetical protein	-				0		-				0
	98	6327	79	fig|6666666.130311.peg.6327	hypothetical protein	-				0		-				0		-				0		-				0		bi	8	7311	fig|6666666.151419.peg.7311	92.31	hypothetical protein	-				0		-				0
	98	6328	133	fig|6666666.130311.peg.6328	hypothetical protein	-				0		-				0		-				0		-				0		bi	8	7310	fig|6666666.151419.peg.7310	87.88	hypothetical protein	-				0		-				0
	98	6329	147	fig|6666666.130311.peg.6329	hypothetical protein	-				0		-				0		-				0		-				0		bi	8	7309	fig|6666666.151419.peg.7309	91.1	hypothetical protein	-				0		-				0
	98	6330	60	fig|6666666.130311.peg.6330	hypothetical protein	-				0		-				0		-				0		-				0		bi	8	7307	fig|6666666.151419.peg.7307	51.22	hypothetical protein	-				0		-				0
	98	6331	43	fig|6666666.130311.peg.6331	hypothetical protein	-				0		-				0		-				0		-				0		-				0		-				0		-				0
	98	6332	84	fig|6666666.130311.peg.6332	hypothetical protein	-				0		-				0		-				0		-				0		-				0		-				0		-				0
	98	6333	287	fig|6666666.130311.peg.6333	hypothetical protein	-				0		-				0		-				0		-				0		bi	8	7250	fig|6666666.151419.peg.7250	52.38	hypothetical protein	-				0		-				0
	98	6335	40	fig|6666666.130311.peg.6335	hypothetical protein	-				0		-				0		-				0		-				0		bi	8	7301	fig|6666666.151419.peg.7301	84.21	hypothetical protein	-				0		-				0
	98	6336	126	fig|6666666.130311.peg.6336	hypothetical protein	-				0		-				0		-				0		-				0		-				0		-				0		-				0
	98	6337	120	fig|6666666.130311.peg.6337	hypothetical protein	-				0		-				0		-				0		-				0		-				0		-				0		-				0
	98	6339	84	fig|6666666.130311.peg.6339	hypothetical protein	-				0		-				0		-				0		-				0		-				0		-				0		-				0
	98	6341	56	fig|6666666.130311.peg.6341	hypothetical protein	-				0		-				0		-				0		-				0		-				0		-				0		-				0
	98	6343	342	fig|6666666.130311.peg.6343	hypothetical protein	-				0		-				0		-				0		-				0		-				0		-				0		-				0
	98	6344	690	fig|6666666.130311.peg.6344	hypothetical protein	-				0		-				0		-				0		-				0		-				0		-				0		-				0
	98	6345	51	fig|6666666.130311.peg.6345	hypothetical protein	-				0		-				0		-				0		-				0		-				0		-				0		-				0
	99	6364	52	fig|6666666.130311.peg.6364	hypothetical protein	-				0		-				0		-				0		-				0		-				0		-				0		-				0
	99	6378	38	fig|6666666.130311.peg.6378	hypothetical protein	-				0		-				0		-				0		-				0		-				0		-				0		-				0
	99	6388	59	fig|6666666.130311.peg.6388	hypothetical protein	-				0		-				0		-				0		-				0		-				0		-				0		-				0
	99	6390	45	fig|6666666.130311.peg.6390	hypothetical protein	-				0		-				0		-				0		-				0		-				0		-				0		-				0
	99	6400	46	fig|6666666.130311.peg.6400	hypothetical protein	-				0		-				0		-				0		-				0		-				0		-				0		-				0
	100	6406	44	fig|6666666.130311.peg.6406	hypothetical protein	-				0		-				0		-				0		-				0		-				0		-				0		-				0
	100	6409	51	fig|6666666.130311.peg.6409	hypothetical protein	-				0		-				0		-				0		-				0		-				0		bi	116	5203	fig|6666666.151246.peg.5203	98	hypothetical protein	-				0
	100	6410	52	fig|6666666.130311.peg.6410	hypothetical protein	-				0		-				0		-				0		-				0		-				0		-				0		-				0
	100	6411	41	fig|6666666.130311.peg.6411	hypothetical protein	-				0		-				0		-				0		-				0		-				0		-				0		-				0
	101	6416	54	fig|6666666.130311.peg.6416	hypothetical protein	-				0		-				0		-				0		-				0		-				0		-				0		-				0
	101	6418	72	fig|6666666.130311.peg.6418	hypothetical protein	-				0		-				0		-				0		-				0		-				0		-				0		-				0
	101	6419	49	fig|6666666.130311.peg.6419	hypothetical protein	-				0		-				0		-				0		bi	13	2131	fig|6666666.151416.peg.2131	78.05	hypothetical protein	-				0		-				0		-				0
	101	6427	40	fig|6666666.130311.peg.6427	hypothetical protein	-				0		-				0		-				0		-				0		-				0		-				0		-				0
	101	6437	42	fig|6666666.130311.peg.6437	hypothetical protein	-				0		-				0		-				0		-				0		-				0		-				0		-				0
	101	6438	165	fig|6666666.130311.peg.6438	hypothetical protein	-				0		-				0		-				0		-				0		-				0		-				0		-				0
	102	6449	262	fig|6666666.130311.peg.6449	hypothetical protein	-				0		-				0		-				0		-				0		-				0		-				0		bi	129	3763	fig|6666666.151413.peg.3763	99.23	hypothetical protein
	102	6453	203	fig|6666666.130311.peg.6453	hypothetical protein	-				0		-				0		-				0		-				0		-				0		bi	26	960	fig|6666666.151246.peg.960	95.02	hypothetical protein	bi	129	3760	fig|6666666.151413.peg.3760	97.52	hypothetical protein
	102	6454	43	fig|6666666.130311.peg.6454	hypothetical protein	-				0		-				0		-				0		-				0		-				0		-				0		-				0
	102	6455	39	fig|6666666.130311.peg.6455	hypothetical protein	-				0		-				0		-				0		-				0		-				0		-				0		bi	129	3759	fig|6666666.151413.peg.3759	95.45	hypothetical protein
	102	6456	505	fig|6666666.130311.peg.6456	hypothetical protein	-				0		-				0		-				0		-				0		-				0		bi	26	962	fig|6666666.151246.peg.962	88.03	hypothetical protein	bi	129	3758	fig|6666666.151413.peg.3758	99.6	hypothetical protein
	102	6457	50	fig|6666666.130311.peg.6457	hypothetical protein	-				0		-				0		-				0		-				0		-				0		-				0		bi	129	3757	fig|6666666.151413.peg.3757	93.18	hypothetical protein
	102	6466	38	fig|6666666.130311.peg.6466	hypothetical protein	-				0		-				0		-				0		-				0		-				0		-				0		-				0
	102	6468	38	fig|6666666.130311.peg.6468	hypothetical protein	-				0		-				0		-				0		-				0		-				0		-				0		-				0
	102	6478	42	fig|6666666.130311.peg.6478	hypothetical protein	-				0		-				0		-				0		-				0		-				0		-				0		-				0
	102	6480	131	fig|6666666.130311.peg.6480	hypothetical protein	-				0		-				0		-				0		-				0		-				0		bi	103	4492	fig|6666666.151246.peg.4492	74.62	hypothetical protein	bi	47	1379	fig|6666666.151413.peg.1379	88.46	hypothetical protein
	102	6481	83	fig|6666666.130311.peg.6481	hypothetical protein	-				0		-				0		-				0		-				0		-				0		-				0		-				0
	102	6482	65	fig|6666666.130311.peg.6482	hypothetical protein	-				0		-				0		-				0		-				0		-				0		-				0		-				0
	102	6483	107	fig|6666666.130311.peg.6483	hypothetical protein	-				0		-				0		-				0		-				0		-				0		-				0		-				0
	102	6488	44	fig|6666666.130311.peg.6488	hypothetical protein	-				0		-				0		-				0		-				0		-				0		-				0		-				0
	102	6491	363	fig|6666666.130311.peg.6491	hypothetical protein	-				0		-				0		-				0		-				0		-				0		-				0		-				0
	102	6493	88	fig|6666666.130311.peg.6493	hypothetical protein	-				0		-				0		-				0		-				0		-				0		-				0		-				0
	103	6498	70	fig|6666666.130311.peg.6498	hypothetical protein	-				0		-				0		-				0		-				0		-				0		-				0		-				0
	103	6517	46	fig|6666666.130311.peg.6517	hypothetical protein	-				0		-				0		-				0		-				0		-				0		-				0		-				0
	103	6533	52	fig|6666666.130311.peg.6533	hypothetical protein	-				0		-				0		-				0		-				0		-				0		-				0		-				0
	103	6561	38	fig|6666666.130311.peg.6561	hypothetical protein	-				0		-				0		-				0		-				0		-				0		bi	97	4188	fig|6666666.151246.peg.4188	100	hypothetical protein	bi	121	3210	fig|6666666.151413.peg.3210	100	hypothetical protein
	103	6574	352	fig|6666666.130311.peg.6574	hypothetical protein	-				0		-				0		-				0		-				0		-				0		bi	97	4177	fig|6666666.151246.peg.4177	92.88	hypothetical protein	bi	121	3200	fig|6666666.151413.peg.3200	92.31	hypothetical protein
	103	6578	51	fig|6666666.130311.peg.6578	hypothetical protein	-				0		-				0		-				0		-				0		-				0		-				0		-				0
	103	6608	43	fig|6666666.130311.peg.6608	hypothetical protein	-				0		-				0		-				0		-				0		-				0		-				0		-				0
	103	6611	71	fig|6666666.130311.peg.6611	hypothetical protein	-				0		-				0		-				0		-				0		-				0		-				0		-				0
	103	6620	55	fig|6666666.130311.peg.6620	hypothetical protein	-				0		-				0		-				0		-				0		-				0		-				0		bi	46	1313	fig|6666666.151413.peg.1313	62.79	hypothetical protein
	103	6647	38	fig|6666666.130311.peg.6647	hypothetical protein	-				0		-				0		-				0		-				0		-				0		-				0		-				0
	104	6679	45	fig|6666666.130311.peg.6679	hypothetical protein	-				0		-				0		-				0		-				0		-				0		-				0		-				0
	105	6688	50	fig|6666666.130311.peg.6688	hypothetical protein	-				0		-				0		-				0		-				0		-				0		-				0		-				0
	105	6689	131	fig|6666666.130311.peg.6689	hypothetical protein	-				0		-				0		-				0		-				0		-				0		-				0		-				0
	105	6690	98	fig|6666666.130311.peg.6690	hypothetical protein	-				0		-				0		-				0		-				0		-				0		-				0		-				0
	105	6692	379	fig|6666666.130311.peg.6692	hypothetical protein	-				0		-				0		-				0		-				0		-				0		-				0		-				0
	105	6694	219	fig|6666666.130311.peg.6694	hypothetical protein	-				0		-				0		-				0		-				0		-				0		-				0		-				0
	105	6695	136	fig|6666666.130311.peg.6695	hypothetical protein	-				0		-				0		-				0		-				0		-				0		-				0		-				0
	105	6698	202	fig|6666666.130311.peg.6698	hypothetical protein	-				0		-				0		-				0		-				0		-				0		-				0		-				0
	105	6700	71	fig|6666666.130311.peg.6700	hypothetical protein	-				0		-				0		-				0		-				0		-				0		-				0		-				0
	105	6701	253	fig|6666666.130311.peg.6701	hypothetical protein	-				0		-				0		-				0		-				0		-				0		-				0		-				0
	105	6703	260	fig|6666666.130311.peg.6703	hypothetical protein	-				0		-				0		-				0		-				0		-				0		-				0		-				0
	106	6714	43	fig|6666666.130311.peg.6714	hypothetical protein	-				0		-				0		-				0		-				0		-				0		-				0		-				0
	108	6723	42	fig|6666666.130311.peg.6723	hypothetical protein	-				0		-				0		-				0		-				0		-				0		bi	96	4004	fig|6666666.151246.peg.4004	95.12	Prophage Lp2 protein 6	bi	24	851	fig|6666666.151413.peg.851	95.12	Prophage Lp2 protein 6
	108	6727	38	fig|6666666.130311.peg.6727	hypothetical protein	-				0		-				0		-				0		-				0		-				0		-				0		uni	132	3967	fig|6666666.151413.peg.3967	64.29	rRNA small subunit methyltransferase H
	108	6758	49	fig|6666666.130311.peg.6758	hypothetical protein	-				0		-				0		-				0		-				0		-				0		-				0		bi	24	886	fig|6666666.151413.peg.886	100	hypothetical protein
	108	6779	44	fig|6666666.130311.peg.6779	hypothetical protein	-				0		-				0		-				0		-				0		-				0		-				0		-				0
	108	6820	38	fig|6666666.130311.peg.6820	hypothetical protein	-				0		-				0		-				0		-				0		-				0		-				0		-				0
	108	6825	60	fig|6666666.130311.peg.6825	hypothetical protein	-				0		-				0		-				0		-				0		-				0		-				0		-				0
	108	6832	41	fig|6666666.130311.peg.6832	hypothetical protein	-				0		-				0		-				0		-				0		-				0		-				0		-				0
	108	6843	39	fig|6666666.130311.peg.6843	hypothetical protein	-				0		-				0		-				0		-				0		-				0		-				0		-				0
	108	6865	38	fig|6666666.130311.peg.6865	hypothetical protein	-				0		-				0		-				0		-				0		-				0		-				0		bi	104	2323	fig|6666666.151413.peg.2323	100	hypothetical protein
	108	6869	48	fig|6666666.130311.peg.6869	hypothetical protein	-				0		-				0		-				0		-				0		-				0		bi	46	1214	fig|6666666.151246.peg.1214	100	hypothetical protein	-				0
	108	6871	42	fig|6666666.130311.peg.6871	hypothetical protein	-				0		-				0		-				0		-				0		-				0		-				0		-				0
	108	6873	42	fig|6666666.130311.peg.6873	hypothetical protein	-				0		-				0		-				0		-				0		-				0		-				0		-				0
	108	6899	51	fig|6666666.130311.peg.6899	hypothetical protein	-				0		-				0		-				0		-				0		-				0		-				0		-				0
	108	6901	48	fig|6666666.130311.peg.6901	hypothetical protein	-				0		-				0		-				0		-				0		-				0		bi	46	1247	fig|6666666.151246.peg.1247	100	hypothetical protein	bi	104	2284	fig|6666666.151413.peg.2284	97.87	hypothetical protein
	108	6904	70	fig|6666666.130311.peg.6904	hypothetical protein	-				0		-				0		-				0		-				0		-				0		-				0		bi	104	2281	fig|6666666.151413.peg.2281	100	hypothetical protein
	108	6915	89	fig|6666666.130311.peg.6915	hypothetical protein	-				0		-				0		-				0		-				0		-				0		-				0		uni	105	2337	fig|6666666.151413.peg.2337	45.61	hypothetical protein
	108	6919	80	fig|6666666.130311.peg.6919	hypothetical protein	-				0		-				0		-				0		-				0		uni	1	1421	fig|6666666.151419.peg.1421	66.15	Membrane protein PxcA, involved in light-induced proton extrusion # located in cytoplasmic membrane	uni	46	1264	fig|6666666.151246.peg.1264	90.77	Membrane protein PxcA, involved in light-induced proton extrusion # located in cytoplasmic membrane	uni	104	2263	fig|6666666.151413.peg.2263	89.29	Membrane protein PxcA, involved in light-induced proton extrusion # located in cytoplasmic membrane
	108	6921	39	fig|6666666.130311.peg.6921	hypothetical protein	-				0		-				0		-				0		-				0		-				0		-				0		-				0
	109	6931	44	fig|6666666.130311.peg.6931	hypothetical protein	-				0		-				0		-				0		-				0		-				0		-				0		-				0
	109	6966	41	fig|6666666.130311.peg.6966	hypothetical protein	-				0		-				0		-				0		-				0		-				0		-				0		-				0
	109	6976	75	fig|6666666.130311.peg.6976	hypothetical protein	-				0		-				0		-				0		-				0		-				0		-				0		-				0
	109	6978	197	fig|6666666.130311.peg.6978	hypothetical protein	-				0		-				0		-				0		-				0		-				0		-				0		-				0
	110	6989	171	fig|6666666.130311.peg.6989	hypothetical protein	-				0		-				0		-				0		-				0		-				0		-				0		-				0
	110	6991	48	fig|6666666.130311.peg.6991	hypothetical protein	-				0		-				0		-				0		-				0		-				0		-				0		-				0
	110	6995	47	fig|6666666.130311.peg.6995	hypothetical protein	-				0		-				0		-				0		-				0		-				0		-				0		-				0
	110	6999	54	fig|6666666.130311.peg.6999	hypothetical protein	-				0		-				0		-				0		-				0		-				0		-				0		-				0
	110	7008	484	fig|6666666.130311.peg.7008	hypothetical protein	-				0		-				0		-				0		-				0		-				0		-				0		-				0
	110	7010	38	fig|6666666.130311.peg.7010	hypothetical protein	-				0		-				0		-				0		-				0		-				0		-				0		-				0
	110	7012	69	fig|6666666.130311.peg.7012	hypothetical protein	-				0		-				0		-				0		-				0		-				0		-				0		-				0
	110	7013	110	fig|6666666.130311.peg.7013	hypothetical protein	-				0		-				0		-				0		-				0		-				0		-				0		bi	98	1926	fig|6666666.151413.peg.1926	81.08	hypothetical protein
	110	7015	45	fig|6666666.130311.peg.7015	hypothetical protein	-				0		-				0		-				0		-				0		-				0		-				0		-				0
	110	7018	142	fig|6666666.130311.peg.7018	hypothetical protein	-				0		-				0		-				0		-				0		bi	8	6850	fig|6666666.151419.peg.6850	82.98	hypothetical protein	-				0		-				0
	111	7019	500	fig|6666666.130311.peg.7019	hypothetical protein	-				0		-				0		-				0		-				0		-				0		-				0		-				0
	112	7020	78	fig|6666666.130311.peg.7020	hypothetical protein	-				0		-				0		-				0		-				0		-				0		-				0		-				0
	112	7025	58	fig|6666666.130311.peg.7025	hypothetical protein	-				0		-				0		-				0		-				0		-				0		uni	124	5588	fig|6666666.151246.peg.5588	63.41	Mobile element protein	-				0
	112	7029	43	fig|6666666.130311.peg.7029	hypothetical protein	-				0		-				0		-				0		-				0		-				0		-				0		-				0
	22	1719	84	fig|6666666.130311.peg.1719	Integron integrase IntIPac	-				0		-				0		-				0		-				0		-				0		-				0		-				0
	92	6075	90	fig|6666666.130311.peg.6075	K+-transporting ATPase, c chain	-				0		-				0		-				0		-				0		-				0		-				0		-				0
	77	4911	290	fig|6666666.130311.peg.4911	Late competence protein ComEC, DNA transport	-				0		-				0		-				0		-				0		uni	5	3405	fig|6666666.151419.peg.3405	40.22	Late competence protein ComEC, DNA transport	-				0		-				0
	77	4925	293	fig|6666666.130311.peg.4925	Late competence protein ComEC, DNA transport	-				0		-				0		-				0		-				0		bi	5	3405	fig|6666666.151419.peg.3405	77.05	Late competence protein ComEC, DNA transport	-				0		-				0
	109	6957	38	fig|6666666.130311.peg.6957	LSU ribosomal protein L36p	-				0		-				0		-				0		-				0		bi	1	1799	fig|6666666.151419.peg.1799	100	LSU ribosomal protein L36p	bi	2	67	fig|6666666.151246.peg.67	100	LSU ribosomal protein L36p	bi	176	6006	fig|6666666.151413.peg.6006	100	LSU ribosomal protein L36p
	30	2045	97	fig|6666666.130311.peg.2045	Malonyl CoA-acyl carrier protein transacylase (EC 2.3.1.39)	-				0		-				0		-				0		-				0		-				0		bi	36	1088	fig|6666666.151246.peg.1088	95.88	Malonyl CoA-acyl carrier protein transacylase (EC 2.3.1.39)	-				0
	103	6588	435	fig|6666666.130311.peg.6588	Mannosyltransferase	-				0		-				0		-				0		uni	15	3106	fig|6666666.151416.peg.3106	27.42	Glycosyl transferase, group 1	bi	1	2394	fig|6666666.151419.peg.2394	27.49	putative glycosyltransferase	uni	75	1989	fig|6666666.151246.peg.1989	24.75	FIG00873734: hypothetical protein	uni	121	3186	fig|6666666.151413.peg.3186	32.5	glycosyl transferase, group 1
	105	6696	363	fig|6666666.130311.peg.6696	Microcystin dependent protein	-				0		-				0		-				0		-				0		-				0		-				0		-				0
	26	1863	197	fig|6666666.130311.peg.1863	Mobile element protein	-				0		-				0		-				0		-				0		-				0		-				0		-				0
	28	1926	52	fig|6666666.130311.peg.1926	Mobile element protein	-				0		-				0		-				0		-				0		-				0		bi	19	792	fig|6666666.151246.peg.792	86.27	Mobile element protein	-				0
	31	2118	140	fig|6666666.130311.peg.2118	Mobile element protein	-				0		-				0		-				0		-				0		-				0		-				0		-				0
	36	2178	48	fig|6666666.130311.peg.2178	Mobile element protein	-				0		-				0		-				0		-				0		-				0		-				0		bi	85	1748	fig|6666666.151413.peg.1748	63.83	Mobile element protein
	66	3039	231	fig|6666666.130311.peg.3039	Mobile element protein	-				0		-				0		-				0		-				0		-				0		-				0		-				0
	72	4542	72	fig|6666666.130311.peg.4542	Mobile element protein	-				0		-				0		-				0		-				0		-				0		-				0		-				0
	73	4559	212	fig|6666666.130311.peg.4559	Mobile element protein	-				0		-				0		-				0		-				0		uni	6	5673	fig|6666666.151419.peg.5673	29.1	DNA-invertase	-				0		-				0
	99	6373	93	fig|6666666.130311.peg.6373	Mobile element protein	-				0		-				0		-				0		bi	6	540	fig|6666666.151416.peg.540	35	Mobile element protein	-				0		-				0		-				0
	112	7030	514	fig|6666666.130311.peg.7030	Modification methylase XamI (EC 2.1.1.72) (Adenine-specific methyltransferase XamI) (M.XamI)	-				0		-				0		-				0		-				0		-				0		-				0		-				0
	50	2479	496	fig|6666666.130311.peg.2479	monooxygenase, flavin-binding family	-				0		-				0		-				0		-				0		uni	1	2002	fig|6666666.151419.peg.2002	23.24	putative monooxygenase	bi	147	6442	fig|6666666.151246.peg.6442	23.71	monooxygenase, putative	bi	189	6496	fig|6666666.151413.peg.6496	23.71	monooxygenase, putative
	71	4517	216	fig|6666666.130311.peg.4517	Multidrug and toxin extrusion (MATE) family efflux pump YdhE/NorM, homolog	-				0		-				0		-				0		-				0		bi	9	7738	fig|6666666.151419.peg.7738	39.38	Multi antimicrobial extrusion protein (Na(+)/drug antiporter), MATE family of MDR efflux pumps	-				0		-				0
	30	2083	84	fig|6666666.130311.peg.2083	Nitric-oxide reductase (EC 1.7.99.7), quinol-dependent	-				0		-				0		-				0		-				0		-				0		-				0		-				0
	77	4894	138	fig|6666666.130311.peg.4894	ORF_ID:all7547 unknown protein	-				0		-				0		-				0		-				0		bi	8	6968	fig|6666666.151419.peg.6968	83.33	ORF_ID:all7547 unknown protein	-				0		-				0
	77	4937	375	fig|6666666.130311.peg.4937	ORF_ID:all7578 unknown protein	-				0		-				0		-				0		-				0		-				0		-				0		-				0
	48	2384	106	fig|6666666.130311.peg.2384	ORF_ID:all7658 unknown protein	-				0		-				0		-				0		-				0		-				0		-				0		-				0
	48	2387	124	fig|6666666.130311.peg.2387	ORF_ID:all7660 unknown protein	-				0		-				0		-				0		-				0		-				0		-				0		-				0
	77	4820	270	fig|6666666.130311.peg.4820	ORF_ID:all7660 unknown protein	-				0		-				0		-				0		-				0		-				0		-				0		-				0
	77	4822	169	fig|6666666.130311.peg.4822	ORF_ID:all7662 unknown protein	-				0		-				0		-				0		-				0		-				0		-				0		-				0
	77	4825	149	fig|6666666.130311.peg.4825	ORF_ID:all7665 hypothetical protein	-				0		-				0		-				0		-				0		-				0		-				0		-				0
	77	4829	114	fig|6666666.130311.peg.4829	ORF_ID:all7673 unknown protein	-				0		-				0		-				0		-				0		-				0		-				0		-				0
	77	4830	163	fig|6666666.130311.peg.4830	ORF_ID:all7674 unknown protein	-				0		-				0		-				0		-				0		-				0		-				0		-				0
	77	4831	189	fig|6666666.130311.peg.4831	ORF_ID:all7675 unknown protein	-				0		-				0		-				0		-				0		-				0		-				0		-				0
	77	4832	281	fig|6666666.130311.peg.4832	ORF_ID:all7676 unknown protein	-				0		-				0		-				0		-				0		-				0		-				0		-				0
	77	4836	133	fig|6666666.130311.peg.4836	ORF_ID:all7680 unknown protein	-				0		-				0		-				0		-				0		-				0		-				0		-				0
	77	4847	120	fig|6666666.130311.peg.4847	ORF_ID:alr7505 unknown protein	-				0		-				0		-				0		-				0		-				0		-				0		-				0
	77	4857	188	fig|6666666.130311.peg.4857	ORF_ID:alr7514 hypothetical protein	-				0		-				0		-				0		-				0		-				0		-				0		-				0
	77	4858	180	fig|6666666.130311.peg.4858	ORF_ID:alr7515 unknown protein	-				0		-				0		-				0		-				0		-				0		-				0		-				0
	77	4884	449	fig|6666666.130311.peg.4884	ORF_ID:alr7543 unknown protein	-				0		-				0		-				0		-				0		-				0		bi	106	4631	fig|6666666.151246.peg.4631	27.66	archaeosine tRNA-ribosyltransferase (EC 2.4.2.-) type 5	-				0
	77	4897	249	fig|6666666.130311.peg.4897	ORF_ID:alr7553 unknown protein	-				0		-				0		-				0		-				0		-				0		-				0		-				0
	77	4902	161	fig|6666666.130311.peg.4902	ORF_ID:alr7556 unknown protein	-				0		-				0		-				0		-				0		-				0		-				0		-				0
	77	4903	141	fig|6666666.130311.peg.4903	ORF_ID:alr7557 unknown protein	-				0		-				0		-				0		-				0		-				0		-				0		-				0
	77	4904	243	fig|6666666.130311.peg.4904	ORF_ID:alr7558 unknown protein	-				0		-				0		-				0		-				0		-				0		-				0		-				0
	77	4905	241	fig|6666666.130311.peg.4905	ORF_ID:alr7559 unknown protein	-				0		-				0		-				0		-				0		-				0		-				0		-				0
	77	4907	286	fig|6666666.130311.peg.4907	ORF_ID:alr7561 unknown protein	-				0		-				0		-				0		-				0		-				0		-				0		-				0
	77	4932	261	fig|6666666.130311.peg.4932	ORF_ID:alr7573 unknown protein	-				0		-				0		-				0		-				0		-				0		-				0		-				0
	77	4935	224	fig|6666666.130311.peg.4935	ORF_ID:alr7576 unknown protein	-				0		-				0		-				0		-				0		-				0		-				0		-				0
	77	4945	148	fig|6666666.130311.peg.4945	ORF_ID:alr7643 unknown protein	-				0		-				0		-				0		-				0		-				0		bi	74	1863	fig|6666666.151246.peg.1863	35.61	hypothetical protein	-				0
	77	4821	151	fig|6666666.130311.peg.4821	ORF_ID:alr7661 unknown protein	-				0		-				0		-				0		-				0		-				0		-				0		-				0
	77	4833	73	fig|6666666.130311.peg.4833	ORF_ID:asl7677 unknown protein	-				0		-				0		-				0		-				0		-				0		-				0		-				0
	77	4834	68	fig|6666666.130311.peg.4834	ORF_ID:asl7678 unknown protein	-				0		-				0		-				0		-				0		-				0		-				0		-				0
	77	4883	67	fig|6666666.130311.peg.4883	ORF_ID:asr7542 unknown protein	-				0		-				0		-				0		-				0		-				0		-				0		-				0
	77	4845	127	fig|6666666.130311.peg.4845	ORF_ID:sll6054 hypothetical protein	-				0		-				0		-				0		-				0		-				0		-				0		-				0
	77	4842	192	fig|6666666.130311.peg.4842	ORF_ID:slr6057 hypothetical protein	-				0		-				0		-				0		-				0		-				0		-				0		-				0
	71	4485	232	fig|6666666.130311.peg.4485	ORF_ID:slr6091	-				0		-				0		-				0		-				0		-				0		bi	36	1030	fig|6666666.151246.peg.1030	93.51	hypothetical protein	bi	153	5083	fig|6666666.151413.peg.5083	93.51	hypothetical protein
	106	6713	783	fig|6666666.130311.peg.6713	ortholog of Bordetella pertussis (BX470248) BP2101	-				0		-				0		-				0		-				0		-				0		-				0		-				0
	40	2242	45	fig|6666666.130311.peg.2242	Oxidoreductase, short-chain dehydrogenase/reductase family (EC 1.1.1.-)	-				0		-				0		-				0		-				0		-				0		-				0		-				0
	72	4552	124	fig|6666666.130311.peg.4552	Oxidoreductase, short-chain dehydrogenase/reductase family (EC 1.1.1.-)	-				0		-				0		-				0		-				0		-				0		-				0		-				0
	100	6414	442	fig|6666666.130311.peg.6414	Peroxidase (EC 1.11.1.7)	-				0		-				0		-				0		-				0		-				0		-				0		-				0
	105	6704	242	fig|6666666.130311.peg.6704	Phage antirepressor protein	-				0		-				0		-				0		-				0		-				0		-				0		-				0
	1	8	151	fig|6666666.130311.peg.8	Phage protein	-				0		-				0		-				0		-				0		-				0		-				0		bi	182	6245	fig|6666666.151413.peg.6245	85.53	Phage protein
	77	4865	327	fig|6666666.130311.peg.4865	Phage protein	-				0		-				0		-				0		-				0		-				0		-				0		-				0
	77	4886	210	fig|6666666.130311.peg.4886	Phage protein	-				0		-				0		-				0		-				0		bi	8	6967	fig|6666666.151419.peg.6967	71.19	Phage protein	-				0		-				0
	105	6697	557	fig|6666666.130311.peg.6697	Phage tail fiber protein #Phage host specificity protein J	-				0		-				0		-				0		-				0		-				0		-				0		-				0
	71	4513	282	fig|6666666.130311.peg.4513	phage-related protein	-				0		-				0		-				0		-				0		-				0		-				0		-				0
	12	832	294	fig|6666666.130311.peg.832	Phytanoyl-CoA dioxygenase	-				0		-				0		-				0		-				0		-				0		bi	36	1097	fig|6666666.151246.peg.1097	99.32	Phytanoyl-CoA dioxygenase	bi	18	790	fig|6666666.151413.peg.790	100	Phytanoyl-CoA dioxygenase
	102	6489	312	fig|6666666.130311.peg.6489	Phytanoyl-CoA dioxygenase	-				0		-				0		-				0		-				0		-				0		uni	36	1097	fig|6666666.151246.peg.1097	23.05	Phytanoyl-CoA dioxygenase	uni	18	790	fig|6666666.151413.peg.790	23.05	Phytanoyl-CoA dioxygenase
	43	2282	60	fig|6666666.130311.peg.2282	Phytoene dehydrogenase and related proteins	-				0		-				0		-				0		-				0		-				0		-				0		uni	2	337	fig|6666666.151413.peg.337	73.53	rRNA small subunit methyltransferase H
	69	3506	60	fig|6666666.130311.peg.3506	Phytoene dehydrogenase and related proteins	-				0		-				0		-				0		-				0		-				0		uni	72	1636	fig|6666666.151246.peg.1636	62.5	rRNA small subunit methyltransferase H	uni	103	2115	fig|6666666.151413.peg.2115	90.91	L-lactate dehydrogenase (EC 1.1.2.3)
	30	2067	648	fig|6666666.130311.peg.2067	Polygalacturonase (EC 3.2.1.15)	-				0		-				0		-				0		-				0		-				0		-				0		-				0
	105	6691	656	fig|6666666.130311.peg.6691	Predicted cell-wall-anchored protein SasA (LPXTG motif)	-				0		-				0		-				0		-				0		-				0		-				0		-				0
	69	3684	297	fig|6666666.130311.peg.3684	Predicted pyrophosphatase	-				0		-				0		-				0		-				0		-				0		-				0		bi	5	493	fig|6666666.151413.peg.493	99.66	Predicted pyrophosphatase
	22	1754	79	fig|6666666.130311.peg.1754	Predicted transcriptional regulator of N-Acetylglucosamine utilization, GntR family	-				0		-				0		-				0		-				0		-				0		bi	79	2481	fig|6666666.151246.peg.2481	96	Predicted transcriptional regulator of N-Acetylglucosamine utilization, GntR family	bi	13	636	fig|6666666.151413.peg.636	85.71	Predicted transcriptional regulator of N-Acetylglucosamine utilization, GntR family
	16	1045	75	fig|6666666.130311.peg.1045	Prevent host death protein, Phd antitoxin	-				0		-				0		-				0		-				0		-				0		-				0		bi	1	178	fig|6666666.151413.peg.178	100	Prevent host death protein, Phd antitoxin
	96	6245	125	fig|6666666.130311.peg.6245	Probable transmembrane protein	-				0		-				0		-				0		-				0		-				0		bi	126	5646	fig|6666666.151246.peg.5646	92.5	Probable transmembrane protein	-				0
	30	2020	584	fig|6666666.130311.peg.2020	Protein containing N-terminal predicted GTPase domain	-				0		-				0		-				0		-				0		-				0		-				0		bi	87	1772	fig|6666666.151413.peg.1772	90.58	Protein containing N-terminal predicted GTPase domain
	30	2022	245	fig|6666666.130311.peg.2022	Protein containing N-terminal predicted GTPase domain	-				0		-				0		-				0		-				0		-				0		-				0		bi	87	1773	fig|6666666.151413.peg.1773	95.08	Protein containing N-terminal predicted GTPase domain
	34	2151	445	fig|6666666.130311.peg.2151	putative integrase protein	-				0		-				0		-				0		-				0		bi	7	6828	fig|6666666.151419.peg.6828	76.12	hypothetical protein	-				0		-				0
	91	6045	586	fig|6666666.130311.peg.6045	putative membrane protein	-				0		-				0		-				0		-				0		-				0		-				0		bi	1	258	fig|6666666.151413.peg.258	92.68	putative membrane protein
	98	6284	267	fig|6666666.130311.peg.6284	putative plasmid-related protein	-				0		-				0		-				0		-				0		-				0		-				0		-				0
	25	1821	1653	fig|6666666.130311.peg.1821	putative transcriptional activator SRCAP homolog	-				0		-				0		-				0		-				0		-				0		bi	91	3686	fig|6666666.151246.peg.3686	88.75	putative transcriptional activator SRCAP homolog	bi	134	4138	fig|6666666.151413.peg.4138	77.69	putative transcriptional activator SRCAP homolog
	12	826	402	fig|6666666.130311.peg.826	Radical SAM domain protein	-				0		-				0		-				0		-				0		-				0		bi	36	1103	fig|6666666.151246.peg.1103	100	Radical SAM domain protein	bi	18	796	fig|6666666.151413.peg.796	100	Radical SAM domain protein
	6	437	63	fig|6666666.130311.peg.437	RecD-like DNA helicase YrrC	-				0		-				0		-				0		-				0		-				0		-				0		-				0
	69	3738	72	fig|6666666.130311.peg.3738	RelB/StbD replicon stabilization protein (antitoxin to RelE/StbE)	-				0		-				0		-				0		-				0		bi	1	791	fig|6666666.151419.peg.791	77.46	RelB/StbD replicon stabilization protein (antitoxin to RelE/StbE)	-				0		-				0
	69	3737	115	fig|6666666.130311.peg.3737	RelE/StbE replicon stabilization toxin	-				0		-				0		-				0		-				0		bi	1	792	fig|6666666.151419.peg.792	92.79	RelE/StbE replicon stabilization toxin	-				0		-				0
	1	102	262	fig|6666666.130311.peg.102	Reverse gyrase	-				0		-				0		-				0		-				0		-				0		-				0		-				0
	13	912	55	fig|6666666.130311.peg.912	rRNA small subunit methyltransferase H	-				0		-				0		-				0		bi	10	1343	fig|6666666.151416.peg.1343	81.82	hypothetical protein	-				0		bi	14	665	fig|6666666.151246.peg.665	75	hypothetical protein	bi	123	3378	fig|6666666.151413.peg.3378	71.43	Anthranilate phosphoribosyltransferase (EC 2.4.2.18)
	72	4543	193	fig|6666666.130311.peg.4543	secreted protein	-				0		-				0		-				0		-				0		bi	8	7198	fig|6666666.151419.peg.7198	87.29	secreted protein	bi	133	5982	fig|6666666.151246.peg.5982	99.48	secreted protein	-				0
	77	4844	192	fig|6666666.130311.peg.4844	Sll6055 protein	-				0		-				0		-				0		-				0		-				0		-				0		-				0
	30	2066	282	fig|6666666.130311.peg.2066	sugar transferase	-				0		-				0		-				0		-				0		bi	5	4942	fig|6666666.151419.peg.4942	29.06	methyltransferase, FkbM family domain protein	-				0		-				0
	99	6365	56	fig|6666666.130311.peg.6365	Sulfatase precursor (EC 3.1.6.1)	-				0		-				0		-				0		-				0		-				0		-				0		-				0
	67	3164	136	fig|6666666.130311.peg.3164	Teichoic acid glycosylation protein	-				0		-				0		-				0		-				0		-				0		-				0		-				0
	24	1804	62	fig|6666666.130311.peg.1804	Tn554, transposase B	-				0		-				0		-				0		-				0		-				0		-				0		-				0
	12	852	72	fig|6666666.130311.peg.852	Transcriptional regulator	-				0		-				0		-				0		-				0		-				0		-				0		-				0
	77	4843	119	fig|6666666.130311.peg.4843	transcriptional regulator	-				0		-				0		-				0		-				0		-				0		-				0		-				0
	110	6996	42	fig|6666666.130311.peg.6996	Transcriptional regulator	-				0		-				0		-				0		-				0		-				0		-				0		-				0
	2	198	184	fig|6666666.130311.peg.198	Transcriptional regulator, TetR family	-				0		-				0		-				0		-				0		-				0		-				0		-				0
	6	434	137	fig|6666666.130311.peg.434	Transcriptional regulator, TetR family	-				0		-				0		-				0		-				0		-				0		-				0		-				0
	85	5592	96	fig|6666666.130311.peg.5592	transcriptional regulator, XRE family	-				0		-				0		-				0		-				0		-				0		-				0		-				0
	108	6914	92	fig|6666666.130311.peg.6914	transcriptional regulator, XRE family	-				0		-				0		-				0		-				0		-				0		-				0		bi	104	2269	fig|6666666.151413.peg.2269	67.03	hypothetical protein
	106	6706	51	fig|6666666.130311.peg.6706	Transposase	-				0		-				0		-				0		-				0		-				0		bi	43	1131	fig|6666666.151246.peg.1131	100	Transposase	bi	85	1747	fig|6666666.151413.peg.1747	69.77	Transposase
	112	7031	321	fig|6666666.130311.peg.7031	Type II restriction enzyme SalI (EC 3.1.21.4) (Endonuclease SalI) (R.SalI)	-				0		-				0		-				0		-				0		-				0		-				0		-				0
	85	5650	181	fig|6666666.130311.peg.5650	Uncharacterised protein family UPF0157 (COG2320)	-				0		-				0		-				0		-				0		-				0		-				0		-				0
	80	5240	77	fig|6666666.130311.peg.5240	Uncharacterized conserved protein	-				0		-				0		-				0		-				0		-				0		bi	72	1632	fig|6666666.151246.peg.1632	100	Uncharacterized conserved protein	-				0
	9	672	42	fig|6666666.130311.peg.672	Urease alpha subunit (EC 3.5.1.5)	-				0		-				0		-				0		-				0		-				0		bi	78	2426	fig|6666666.151246.peg.2426	97.56	hypothetical protein	bi	132	4061	fig|6666666.151413.peg.4061	100	Urease alpha subunit (EC 3.5.1.5)
	57	2579	62	fig|6666666.130311.peg.2579	V-type ATP synthase subunit B (EC 3.6.3.14)	-				0		-				0		-				0		-				0		-				0		-				0		uni	143	4703	fig|6666666.151413.peg.4703	72.09	V-type ATP synthase subunit B (EC 3.6.3.14)
	69	3826	92	fig|6666666.130311.peg.3826	virulence-associated protein VapB homolog	-				0		-				0		-				0		-				0		-				0		bi	112	5077	fig|6666666.151246.peg.5077	98.75	virulence-associated protein VapB homolog	bi	143	4649	fig|6666666.151413.peg.4649	100	virulence-associated protein VapB homolog
	25	1857	174	fig|6666666.130311.peg.1857	YbaK/prolyl-tRNA synthetase associated region	-				0		-				0		-				0		-				0		-				0		-				0		-				0
	10	702	65	fig|6666666.130311.peg.702	4Fe-4S ferredoxin, iron-sulfur binding	-				0		-				0		bi	1	3215	fig|6666666.151245.peg.3215	46.43	Ferredoxin	-				0		-				0		bi	103	4520	fig|6666666.151246.peg.4520	100	Ferredoxin	-				0
	30	2023	789	fig|6666666.130311.peg.2023	ABC-type antimicrobial peptide transport system, permease component	-				0		-				0		bi	1	4078	fig|6666666.151245.peg.4078	98.48	ABC-type antimicrobial peptide transport system, permease component	-				0		bi	1	1496	fig|6666666.151419.peg.1496	83.88	ABC transporter, permease protein	-				0		-				0
	24	1801	42	fig|6666666.130311.peg.1801	ABC-type bacteriocin/lantibiotic exporter, contains an N-terminal double-glycine peptidase domain	-				0		-				0		bi	1	4257	fig|6666666.151245.peg.4257	97.56	ABC-type bacteriocin/lantibiotic exporter, contains an N-terminal double-glycine peptidase domain	-				0		-				0		-				0		-				0
	77	4878	471	fig|6666666.130311.peg.4878	ABC-type enterochelin transport system, periplasmic component	-				0		-				0		bi	2	6456	fig|6666666.151245.peg.6456	52.28	ABC-type enterochelin transport system, periplasmic component	-				0		-				0		bi	74	1888	fig|6666666.151246.peg.1888	35.04	hypothetical protein	-				0
	69	3807	369	fig|6666666.130311.peg.3807	ABC-type multidrug transport system, permease component	-				0		-				0		bi	1	4537	fig|6666666.151245.peg.4537	99.46	ABC-type multidrug transport system, permease component	-				0		bi	1	1203	fig|6666666.151419.peg.1203	87.23	ABC-type multidrug transport system, permease component	bi	112	5057	fig|6666666.151246.peg.5057	99.73	ABC-type multidrug transport system, permease component	bi	143	4675	fig|6666666.151413.peg.4675	99.18	ABC-type multidrug transport system, permease component
	69	3809	374	fig|6666666.130311.peg.3809	ABC-type multidrug transport system, permease component	-				0		-				0		bi	1	4535	fig|6666666.151245.peg.4535	98.93	ABC-type multidrug transport system, permease component	uni	10	1364	fig|6666666.151416.peg.1364	30.24	ABC-type multidrug transport system, permease component	bi	5	4623	fig|6666666.151419.peg.4623	88.2	ABC-type multidrug transport system, permease component	bi	112	5059	fig|6666666.151246.peg.5059	99.2	ABC-type multidrug transport system, permease component	bi	143	4673	fig|6666666.151413.peg.4673	100	ABC-type multidrug transport system, permease component
	11	748	255	fig|6666666.130311.peg.748	Acyltransferase family protein	-				0		-				0		bi	1	411	fig|6666666.151245.peg.411	98.43	Acyltransferase family protein	-				0		-				0		bi	73	1685	fig|6666666.151246.peg.1685	97.64	Acyltransferase family protein	bi	186	6321	fig|6666666.151413.peg.6321	98.43	Acyltransferase family protein
	96	6257	536	fig|6666666.130311.peg.6257	ADP-heptose synthase (EC 2.7.-.-) / D-glycero-beta-D-manno-heptose 7-phosphate kinase	-				0		-				0		bi	1	3935	fig|6666666.151245.peg.3935	97.2	ADP-heptose synthase (EC 2.7.-.-) / D-glycero-beta-D-manno-heptose 7-phosphate kinase	-				0		-				0		bi	126	5655	fig|6666666.151246.peg.5655	97.2	ADP-heptose synthase (EC 2.7.-.-) / D-glycero-beta-D-manno-heptose 7-phosphate kinase	bi	129	3732	fig|6666666.151413.peg.3732	97.01	ADP-heptose synthase (EC 2.7.-.-) / D-glycero-beta-D-manno-heptose 7-phosphate kinase
	96	6260	337	fig|6666666.130311.peg.6260	ADP-heptose--lipooligosaccharide heptosyltransferase II (EC 2.4.1.-)	-				0		-				0		bi	1	3938	fig|6666666.151245.peg.3938	96.73	ADP-heptose--lipooligosaccharide heptosyltransferase II (EC 2.4.1.-)	-				0		-				0		-				0		bi	129	3729	fig|6666666.151413.peg.3729	95.24	ADP-heptose--lipooligosaccharide heptosyltransferase II (EC 2.4.1.-)
	101	6431	174	fig|6666666.130311.peg.6431	Antirestriction protein	-				0		-				0		bi	1	4205	fig|6666666.151245.peg.4205	98.71	Antirestriction protein	-				0		-				0		bi	17	782	fig|6666666.151246.peg.782	98.71	Antirestriction protein	-				0
	98	6286	77	fig|6666666.130311.peg.6286	Asr1131 protein	-				0		-				0		bi	1	4251	fig|6666666.151245.peg.4251	100	Asr1131 protein	-				0		-				0		bi	53	1290	fig|6666666.151246.peg.1290	100	Asr1131 protein	bi	174	5939	fig|6666666.151413.peg.5939	100	Asr1131 protein
	69	4196	290	fig|6666666.130311.peg.4196	Beta-lactamase (EC 3.5.2.6)	-				0		-				0		bi	1	2380	fig|6666666.151245.peg.2380	97.92	Beta-lactamase (EC 3.5.2.6)	-				0		bi	7	5965	fig|6666666.151419.peg.5965	53.42	Beta-lactamase (EC 3.5.2.6)	bi	25	891	fig|6666666.151246.peg.891	98.27	Beta-lactamase (EC 3.5.2.6)	bi	118	2877	fig|6666666.151413.peg.2877	98.62	Beta-lactamase (EC 3.5.2.6)
	40	2237	361	fig|6666666.130311.peg.2237	Bipolar DNA helicase HerA	-				0		-				0		bi	3	6542	fig|6666666.151245.peg.6542	63.06	Bipolar DNA helicase HerA	-				0		-				0		-				0		-				0
	85	5643	182	fig|6666666.130311.peg.5643	calcium binding protein	-				0		-				0		bi	1	3409	fig|6666666.151245.peg.3409	100	calcium binding protein	-				0		-				0		bi	109	4976	fig|6666666.151246.peg.4976	100	calcium binding protein	-				0
	85	5681	80	fig|6666666.130311.peg.5681	CDP-diacylglycerol--glycerol-3-phosphate 3-phosphatidyltransferase (EC 2.7.8.5)	-				0		-				0		bi	1	3447	fig|6666666.151245.peg.3447	81.58	hypothetical protein	-				0		-				0		bi	75	2165	fig|6666666.151246.peg.2165	81.58	Circadian input kinase A	bi	133	4087	fig|6666666.151413.peg.4087	82.35	CDP-diacylglycerol--glycerol-3-phosphate 3-phosphatidyltransferase (EC 2.7.8.5)
	68	3460	833	fig|6666666.130311.peg.3460	Cell surface protein	-				0		-				0		bi	1	971	fig|6666666.151245.peg.971	98.56	Cell surface protein	bi	14	2741	fig|6666666.151416.peg.2741	89.9	Cell surface protein	bi	7	6079	fig|6666666.151419.peg.6079	63.9	Cell surface protein	bi	64	1470	fig|6666666.151246.peg.1470	98.68	Cell surface protein	bi	188	6481	fig|6666666.151413.peg.6481	98.68	Cell surface protein
	68	3395	56	fig|6666666.130311.peg.3395	Cholesterol oxidase	-				0		-				0		bi	1	1036	fig|6666666.151245.peg.1036	94.55	Cholesterol oxidase	-				0		-				0		bi	151	6519	fig|6666666.151246.peg.6519	92.73	Cholesterol oxidase	bi	197	6632	fig|6666666.151413.peg.6632	96.36	Cholesterol oxidase
	62	2680	377	fig|6666666.130311.peg.2680	Cholesterol oxidase (EC 1.1.3.6)	-				0		-				0		bi	1	5952	fig|6666666.151245.peg.5952	98.94	Cholesterol oxidase (EC 1.1.3.6)	-				0		bi	1	945	fig|6666666.151419.peg.945	89.33	Cholesterol oxidase (EC 1.1.3.6)	bi	84	2952	fig|6666666.151246.peg.2952	99.2	Cholesterol oxidase (EC 1.1.3.6)	bi	109	2367	fig|6666666.151413.peg.2367	98.67	Cholesterol oxidase (EC 1.1.3.6)
	80	5302	318	fig|6666666.130311.peg.5302	COG0627: Predicted esterase	-				0		-				0		bi	1	1583	fig|6666666.151245.peg.1583	96.21	COG0627: Predicted esterase	-				0		-				0		bi	72	1568	fig|6666666.151246.peg.1568	94.95	COG0627: Predicted esterase	bi	77	1645	fig|6666666.151413.peg.1645	95.9	COG0627: Predicted esterase
	80	5303	302	fig|6666666.130311.peg.5303	COG0627: Predicted esterase	-				0		-				0		bi	1	1582	fig|6666666.151245.peg.1582	97.34	COG0627: Predicted esterase	-				0		-				0		bi	72	1567	fig|6666666.151246.peg.1567	98.01	COG0627: Predicted esterase	bi	77	1644	fig|6666666.151413.peg.1644	96.68	COG0627: Predicted esterase
	30	1988	183	fig|6666666.130311.peg.1988	COG1306 predicted glycoside hydrolase	-				0		-				0		bi	1	4053	fig|6666666.151245.peg.4053	98.9	COG1306 predicted glycoside hydrolase	-				0		-				0		bi	88	3480	fig|6666666.151246.peg.3480	98.9	COG1306 predicted glycoside hydrolase	bi	166	5715	fig|6666666.151413.peg.5715	31.37	hypothetical protein
	1	90	176	fig|6666666.130311.peg.90	COG3448: CBS-domain-containing membrane protein	-				0		-				0		bi	1	2719	fig|6666666.151245.peg.2719	98.86	COG3448: CBS-domain-containing membrane protein	-				0		-				0		bi	74	1817	fig|6666666.151246.peg.1817	98.86	COG3448: CBS-domain-containing membrane protein	bi	181	6231	fig|6666666.151413.peg.6231	97.14	COG3448: CBS-domain-containing membrane protein
	28	1909	160	fig|6666666.130311.peg.1909	COG4103: Uncharacterized protein conserved in bacteria	-				0		-				0		bi	1	4179	fig|6666666.151245.peg.4179	96.23	COG4103: Uncharacterized protein conserved in bacteria	-				0		-				0		bi	152	6671	fig|6666666.151246.peg.6671	96.86	COG4103: Uncharacterized protein conserved in bacteria	-				0
	62	2800	325	fig|6666666.130311.peg.2800	Conserved membrane protein, possible 4-hydroxybenzoate octaprenyltranferase	-				0		-				0		bi	1	6087	fig|6666666.151245.peg.6087	99.38	Conserved membrane protein, possible 4-hydroxybenzoate octaprenyltranferase	-				0		-				0		bi	83	2919	fig|6666666.151246.peg.2919	99.07	Conserved membrane protein, possible 4-hydroxybenzoate octaprenyltranferase	bi	112	2506	fig|6666666.151413.peg.2506	99.38	Conserved membrane protein, possible 4-hydroxybenzoate octaprenyltranferase
	30	2093	201	fig|6666666.130311.peg.2093	CopG protein	-				0		-				0		bi	1	4366	fig|6666666.151245.peg.4366	93	CopG protein	-				0		-				0		-				0		-				0
	28	1898	795	fig|6666666.130311.peg.1898	CRISPR-associated helicase Cas3	-				0		-				0		bi	3	6502	fig|6666666.151245.peg.6502	27.82	CRISPR-associated helicase Cas3	-				0		-				0		-				0		-				0
	27	1883	1009	fig|6666666.130311.peg.1883	CRISPR-associated RAMP Cmr2	-				0		-				0		bi	2	6470	fig|6666666.151245.peg.6470	32.75	CRISPR-associated RAMP Cmr2	bi	8	895	fig|6666666.151416.peg.895	30.36	CRISPR-associated RAMP Cmr2	-				0		-				0		-				0
	27	1882	368	fig|6666666.130311.peg.1882	CRISPR-associated RAMP Cmr3	-				0		-				0		bi	2	6471	fig|6666666.151245.peg.6471	27.48	CRISPR-associated RAMP Cmr3	-				0		-				0		-				0		-				0
	96	6256	187	fig|6666666.130311.peg.6256	D-glycero-D-manno-heptose 1,7-bisphosphate phosphatase (EC 3.1.1.-)	-				0		-				0		bi	1	3934	fig|6666666.151245.peg.3934	97.85	D-glycero-D-manno-heptose 1,7-bisphosphate phosphatase (EC 3.1.1.-)	-				0		-				0		bi	126	5654	fig|6666666.151246.peg.5654	97.85	D-glycero-D-manno-heptose 1,7-bisphosphate phosphatase (EC 3.1.1.-)	bi	129	3733	fig|6666666.151413.peg.3733	98.39	D-glycero-D-manno-heptose 1,7-bisphosphate phosphatase (EC 3.1.1.-)
	16	1044	133	fig|6666666.130311.peg.1044	Death on curing protein, Doc toxin	-				0		-				0		bi	1	1108	fig|6666666.151245.peg.1108	38.46	Death on curing protein, Doc toxin	-				0		-				0		bi	151	6591	fig|6666666.151246.peg.6591	38.46	Death on curing protein, Doc toxin	bi	1	177	fig|6666666.151413.peg.177	99.24	Death on curing protein, Doc toxin
	22	1362	153	fig|6666666.130311.peg.1362	DNA methylase, putative	-				0		-				0		bi	1	4761	fig|6666666.151245.peg.4761	97.66	DNA methylase, putative	-				0		uni	5	3711	fig|6666666.151419.peg.3711	33.91	FIG045374: Type II restriction enzyme, methylase subunit YeeA	bi	86	3294	fig|6666666.151246.peg.3294	97.66	DNA methylase, putative	bi	103	2053	fig|6666666.151413.peg.2053	97.66	DNA methylase, putative
	98	6347	557	fig|6666666.130311.peg.6347	DNA-cytosine methyltransferase (EC 2.1.1.37)	-				0		-				0		bi	3	6506	fig|6666666.151245.peg.6506	97.84	DNA-cytosine methyltransferase (EC 2.1.1.37)	-				0		uni	8	7283	fig|6666666.151419.peg.7283	40.48	DNA-cytosine methyltransferase (EC 2.1.1.37)	uni	22	808	fig|6666666.151246.peg.808	47.13	hypothetical protein	-				0
	18	1258	68	fig|6666666.130311.peg.1258	FAD-dependent pyridine nucleotide-disulphide oxidoreductase	-				0		-				0		bi	1	2112	fig|6666666.151245.peg.2112	98.51	FIG002984: FAD-dependent pyridine nucleotide-disulphide oxidoreductase	uni	3	208	fig|6666666.151416.peg.208	79.1	FIG002984: FAD-dependent pyridine nucleotide-disulphide oxidoreductase	-				0		uni	134	6023	fig|6666666.151246.peg.6023	97.01	FIG002984: FAD-dependent pyridine nucleotide-disulphide oxidoreductase	-				0
	27	1868	82	fig|6666666.130311.peg.1868	FIG002958: hypothetical protein	-				0		-				0		bi	3	6488	fig|6666666.151245.peg.6488	98.65	FIG002958: hypothetical protein	-				0		bi	4	3391	fig|6666666.151419.peg.3391	68.42	FIG002958: hypothetical protein	bi	152	6682	fig|6666666.151246.peg.6682	98.65	FIG002958: hypothetical protein	-				0
	79	4999	373	fig|6666666.130311.peg.4999	FIG00450805: hypothetical protein	-				0		-				0		bi	1	3003	fig|6666666.151245.peg.3003	98.39	hypothetical protein	-				0		-				0		bi	82	2845	fig|6666666.151246.peg.2845	98.39	FIG00450805: hypothetical protein	bi	141	4455	fig|6666666.151413.peg.4455	98.12	hypothetical protein
	79	5121	131	fig|6666666.130311.peg.5121	FIG00501228: hypothetical protein	-				0		-				0		bi	1	861	fig|6666666.151245.peg.861	98.46	FIG00501228: hypothetical protein	-				0		bi	5	3708	fig|6666666.151419.peg.3708	60.94	hypothetical protein	-				0		bi	152	5067	fig|6666666.151413.peg.5067	99.23	FIG00501228: hypothetical protein
	81	5343	181	fig|6666666.130311.peg.5343	FIG00564845: hypothetical protein	-				0		-				0		bi	1	3985	fig|6666666.151245.peg.3985	96.67	FIG00564845: hypothetical protein	-				0		-				0		bi	99	4319	fig|6666666.151246.peg.4319	96.67	FIG00564845: hypothetical protein	bi	52	1396	fig|6666666.151413.peg.1396	95.56	FIG00564845: hypothetical protein
	30	1985	144	fig|6666666.130311.peg.1985	FIG00779234: hypothetical protein	-				0		-				0		bi	1	4051	fig|6666666.151245.peg.4051	100	FIG00779234: hypothetical protein	-				0		bi	4	3370	fig|6666666.151419.peg.3370	29.1	Mlr6550 protein	bi	88	3478	fig|6666666.151246.peg.3478	100	FIG00779234: hypothetical protein	bi	166	5718	fig|6666666.151413.peg.5718	46.81	hypothetical protein
	79	5186	221	fig|6666666.130311.peg.5186	FIG00811200: hypothetical protein	-				0		-				0		bi	1	801	fig|6666666.151245.peg.801	99.09	FIG00811200: hypothetical protein	-				0		-				0		bi	118	5319	fig|6666666.151246.peg.5319	99.09	FIG00811200: hypothetical protein	bi	142	4522	fig|6666666.151413.peg.4522	100	FIG00811200: hypothetical protein
	70	4375	192	fig|6666666.130311.peg.4375	FIG008443: hypothetical protein	-				0		-				0		bi	1	519	fig|6666666.151245.peg.519	99.48	FIG008443: hypothetical protein	-				0		bi	6	5455	fig|6666666.151419.peg.5455	78.42	FIG008443: hypothetical protein	bi	80	2630	fig|6666666.151246.peg.2630	99.48	FIG008443: hypothetical protein	-				0
	69	3994	304	fig|6666666.130311.peg.3994	FIG00856023: hypothetical protein	-				0		-				0		bi	1	2588	fig|6666666.151245.peg.2588	99.01	FIG00856023: hypothetical protein	-				0		-				0		-				0		-				0
	80	5301	313	fig|6666666.130311.peg.5301	FIG00871236: hypothetical protein	-				0		-				0		bi	1	1584	fig|6666666.151245.peg.1584	97.44	FIG00871236: hypothetical protein	-				0		-				0		bi	72	1569	fig|6666666.151246.peg.1569	97.44	FIG00871236: hypothetical protein	bi	77	1646	fig|6666666.151413.peg.1646	97.76	FIG00871236: hypothetical protein
	79	5116	132	fig|6666666.130311.peg.5116	FIG00871393: hypothetical protein	-				0		-				0		bi	1	5785	fig|6666666.151245.peg.5785	56.67	hypothetical protein	-				0		bi	1	764	fig|6666666.151419.peg.764	74	FIG00871393: hypothetical protein	bi	85	3045	fig|6666666.151246.peg.3045	78.69	FIG00871393: hypothetical protein	bi	119	2921	fig|6666666.151413.peg.2921	77.87	FIG00871393: hypothetical protein
	77	4910	352	fig|6666666.130311.peg.4910	FIG00871832: hypothetical protein	-				0		-				0		bi	2	6481	fig|6666666.151245.peg.6481	43.71	hypothetical protein	-				0		-				0		-				0		-				0
	9	683	152	fig|6666666.130311.peg.683	FIG00872379: hypothetical protein	-				0		-				0		bi	1	647	fig|6666666.151245.peg.647	98.01	FIG00872379: hypothetical protein	-				0		-				0		bi	78	2438	fig|6666666.151246.peg.2438	96.69	FIG00872379: hypothetical protein	bi	132	4051	fig|6666666.151413.peg.4051	94.7	Tetratricopeptide TPR_2 repeat protein
	14	928	225	fig|6666666.130311.peg.928	FIG00872520: hypothetical protein	-				0		-				0		bi	1	406	fig|6666666.151245.peg.406	98.66	FIG00872520: hypothetical protein	-				0		-				0		bi	73	1690	fig|6666666.151246.peg.1690	99.11	FIG00872520: hypothetical protein	bi	186	6326	fig|6666666.151413.peg.6326	99.11	FIG00872520: hypothetical protein
	17	1060	286	fig|6666666.130311.peg.1060	FIG00873422: hypothetical protein	-				0		-				0		bi	1	1978	fig|6666666.151245.peg.1978	99.65	FIG00873422: hypothetical protein	-				0		-				0		bi	54	1317	fig|6666666.151246.peg.1317	99.65	FIG00873422: hypothetical protein	bi	187	6445	fig|6666666.151413.peg.6445	99.65	FIG00873422: hypothetical protein
	69	4248	252	fig|6666666.130311.peg.4248	FIG00876026: hypothetical protein	-				0		-				0		bi	1	2328	fig|6666666.151245.peg.2328	99.2	FIG00876026: hypothetical protein	bi	12	1849	fig|6666666.151416.peg.1849	84.83	FIG00876026: hypothetical protein	bi	4	3138	fig|6666666.151419.peg.3138	63.59	FIG00876026: hypothetical protein	bi	25	842	fig|6666666.151246.peg.842	98.8	FIG00876026: hypothetical protein	bi	118	2826	fig|6666666.151413.peg.2826	99.2	FIG00876026: hypothetical protein
	68	3459	191	fig|6666666.130311.peg.3459	FIG00876308: hypothetical protein	-				0		-				0		bi	1	972	fig|6666666.151245.peg.972	96.84	FIG00876308: hypothetical protein	bi	14	2742	fig|6666666.151416.peg.2742	87.37	hypothetical protein	bi	7	6078	fig|6666666.151419.peg.6078	80	FIG00876308: hypothetical protein	bi	64	1469	fig|6666666.151246.peg.1469	97.8	FIG00876308: hypothetical protein	bi	188	6482	fig|6666666.151413.peg.6482	96.84	FIG00876308: hypothetical protein
	79	5163	1179	fig|6666666.130311.peg.5163	FIG00939932: hypothetical protein	-				0		-				0		bi	1	825	fig|6666666.151245.peg.825	91.57	FIG00939932: hypothetical protein	-				0		-				0		uni	118	5294	fig|6666666.151246.peg.5294	92.4	COG0553: Superfamily II DNA/RNA helicases, SNF2 family	-				0
	69	3995	1168	fig|6666666.130311.peg.3995	FIG01060185: hypothetical protein	-				0		-				0		bi	1	2587	fig|6666666.151245.peg.2587	97.85	FIG01060185: hypothetical protein	-				0		-				0		-				0		bi	63	1514	fig|6666666.151413.peg.1514	98.41	FIG01060185: hypothetical protein
	30	1981	249	fig|6666666.130311.peg.1981	FIG01121394: hypothetical protein	-				0		-				0		bi	1	4047	fig|6666666.151245.peg.4047	98.39	FIG01121394: hypothetical protein	-				0		-				0		bi	88	3474	fig|6666666.151246.peg.3474	98.39	FIG01121394: hypothetical protein	bi	166	5723	fig|6666666.151413.peg.5723	30.68	hypothetical protein
	70	4435	186	fig|6666666.130311.peg.4435	FIG01150297: hypothetical protein	-				0		-				0		bi	1	460	fig|6666666.151245.peg.460	98.92	FIG01150297: hypothetical protein	-				0		-				0		bi	80	2571	fig|6666666.151246.peg.2571	98.92	FIG01150297: hypothetical protein	-				0
	62	2655	329	fig|6666666.130311.peg.2655	FIG01154120: hypothetical protein	-				0		-				0		bi	1	5923	fig|6666666.151245.peg.5923	99.7	FIG01154120: hypothetical protein	-				0		-				0		bi	125	5614	fig|6666666.151246.peg.5614	99.7	FIG01154120: hypothetical protein	bi	175	5951	fig|6666666.151413.peg.5951	99.39	FIG01154120: hypothetical protein
	27	1880	147	fig|6666666.130311.peg.1880	FIG054491: hypothetical protein	-				0		-				0		bi	2	6473	fig|6666666.151245.peg.6473	45.77	FIG054491: hypothetical protein	-				0		-				0		-				0		-				0
	70	4376	543	fig|6666666.130311.peg.4376	FIG139976: hypothetical protein	-				0		-				0		bi	1	518	fig|6666666.151245.peg.518	99.45	FIG139976: hypothetical protein	-				0		bi	6	5453	fig|6666666.151419.peg.5453	92.96	FIG139976: hypothetical protein	bi	80	2629	fig|6666666.151246.peg.2629	99.08	FIG139976: hypothetical protein	bi	132	3930	fig|6666666.151413.peg.3930	91.54	FIG139976: hypothetical protein
	28	1900	298	fig|6666666.130311.peg.1900	fruiting body developmental protein R-like protein	-				0		-				0		bi	3	6500	fig|6666666.151245.peg.6500	32.97	CRISPR-associated negative autoregulator	-				0		-				0		-				0		-				0
	19	1301	123	fig|6666666.130311.peg.1301	Gentisate 1,2-dioxygenase (EC 1.13.11.4)	-				0		-				0		bi	1	3961	fig|6666666.151245.peg.3961	100	Gentisate 1,2-dioxygenase (EC 1.13.11.4)	-				0		-				0		bi	111	5039	fig|6666666.151246.peg.5039	100	Gentisate 1,2-dioxygenase (EC 1.13.11.4)	bi	146	4821	fig|6666666.151413.peg.4821	99.18	Gentisate 1,2-dioxygenase (EC 1.13.11.4)
	22	1635	152	fig|6666666.130311.peg.1635	Gfa-like protein	-				0		-				0		bi	1	5143	fig|6666666.151245.peg.5143	95.36	Gfa-like protein	-				0		bi	5	3776	fig|6666666.151419.peg.3776	87.25	Gfa-like protein	bi	135	6034	fig|6666666.151246.peg.6034	95.36	Gfa-like protein	bi	35	1194	fig|6666666.151413.peg.1194	95.36	Gfa-like protein
	62	2642	798	fig|6666666.130311.peg.2642	Glucoamylase (EC 3.2.1.3)	-				0		-				0		bi	1	5910	fig|6666666.151245.peg.5910	98.87	Glucoamylase (EC 3.2.1.3)	-				0		bi	9	7559	fig|6666666.151419.peg.7559	65.87	Glucoamylase (EC 3.2.1.3)	bi	125	5628	fig|6666666.151246.peg.5628	98.75	Glucoamylase (EC 3.2.1.3)	-				0
	62	2662	620	fig|6666666.130311.peg.2662	Glucoamylase (EC 3.2.1.3)	-				0		-				0		bi	1	5934	fig|6666666.151245.peg.5934	98.22	Glucoamylase (EC 3.2.1.3)	-				0		-				0		bi	84	2935	fig|6666666.151246.peg.2935	98.06	Glucoamylase (EC 3.2.1.3)	bi	109	2348	fig|6666666.151413.peg.2348	97.25	Glucoamylase (EC 3.2.1.3)
	70	4431	327	fig|6666666.130311.peg.4431	Gluconolactonase (EC 3.1.1.17)	-				0		-				0		bi	1	464	fig|6666666.151245.peg.464	98.16	Gluconolactonase (EC 3.1.1.17)	-				0		uni	7	6268	fig|6666666.151419.peg.6268	27.11	Gluconolactonase (EC 3.1.1.17)	bi	80	2575	fig|6666666.151246.peg.2575	98.47	Gluconolactonase (EC 3.1.1.17)	bi	132	3874	fig|6666666.151413.peg.3874	98.1	Gluconolactonase (EC 3.1.1.17)
	70	4436	303	fig|6666666.130311.peg.4436	Gluconolactonase (EC 3.1.1.17)	-				0		-				0		bi	1	459	fig|6666666.151245.peg.459	100	Gluconolactonase (EC 3.1.1.17)	-				0		bi	7	6268	fig|6666666.151419.peg.6268	28.26	Gluconolactonase (EC 3.1.1.17)	bi	80	2570	fig|6666666.151246.peg.2570	100	Gluconolactonase (EC 3.1.1.17)	bi	132	3871	fig|6666666.151413.peg.3871	98.59	Gluconolactonase (EC 3.1.1.17)
	57	2583	377	fig|6666666.130311.peg.2583	Glutamine synthetase type II, eukaryotic (EC 6.3.1.2)	-				0		-				0		bi	1	3859	fig|6666666.151245.peg.3859	98.12	Glutamine synthetase type II, eukaryotic (EC 6.3.1.2)	-				0		bi	1	1069	fig|6666666.151419.peg.1069	79.95	Glutamine synthetase type II, eukaryotic (EC 6.3.1.2)	bi	105	4582	fig|6666666.151246.peg.4582	97.04	Glutamine synthetase type II, eukaryotic (EC 6.3.1.2)	bi	46	1360	fig|6666666.151413.peg.1360	97.3	Glutamine synthetase type II, eukaryotic (EC 6.3.1.2)
	67	3192	389	fig|6666666.130311.peg.3192	glycosyl transferase, group 1 family protein	-				0		-				0		bi	1	3616	fig|6666666.151245.peg.3616	99.48	glycosyl transferase, group 1 family protein	bi	9	1151	fig|6666666.151416.peg.1151	69.51	glycosyl transferase, group 1 family protein	-				0		bi	75	1993	fig|6666666.151246.peg.1993	99.48	glycosyl transferase, group 1 family protein	bi	67	1577	fig|6666666.151413.peg.1577	99.23	glycosyl transferase, group 1 family protein
	75	4777	96	fig|6666666.130311.peg.4777	HigA protein (antitoxin to HigB)	-				0		-				0		bi	1	3090	fig|6666666.151245.peg.3090	92.75	HigA protein (antitoxin to HigB)	-				0		bi	10	7889	fig|6666666.151419.peg.7889	37.5	hypothetical protein	-				0		-				0
	40	2235	371	fig|6666666.130311.peg.2235	HlyD family secretion protein	-				0		-				0		bi	3	6541	fig|6666666.151245.peg.6541	94.28	HlyD family secretion protein	-				0		-				0		-				0		-				0
	69	3999	458	fig|6666666.130311.peg.3999	HNH endonuclease:HNH nuclease	-				0		-				0		bi	1	2582	fig|6666666.151245.peg.2582	94.53	hypothetical protein	-				0		-				0		-				0		bi	119	2898	fig|6666666.151413.peg.2898	100	HNH endonuclease:HNH nuclease
	69	3770	195	fig|6666666.130311.peg.3770	HTH-type transcriptional regulator pksA	-				0		-				0		bi	1	4574	fig|6666666.151245.peg.4574	99.48	HTH-type transcriptional regulator pksA	-				0		bi	6	5465	fig|6666666.151419.peg.5465	86.6	HTH-type transcriptional regulator pksA	bi	86	3101	fig|6666666.151246.peg.3101	100	HTH-type transcriptional regulator pksA	bi	143	4712	fig|6666666.151413.peg.4712	100	HTH-type transcriptional regulator pksA
	1	17	43	fig|6666666.130311.peg.17	hypothetical protein	-				0		-				0		bi	1	2068	fig|6666666.151245.peg.2068	97.62	hypothetical protein	-				0		-				0		bi	54	1405	fig|6666666.151246.peg.1405	97.62	hypothetical protein	bi	187	6352	fig|6666666.151413.peg.6352	100	hypothetical protein
	1	31	65	fig|6666666.130311.peg.31	hypothetical protein	-				0		-				0		bi	1	2079	fig|6666666.151245.peg.2079	98.44	hypothetical protein	-				0		-				0		bi	54	1417	fig|6666666.151246.peg.1417	96.77	hypothetical protein	bi	187	6340	fig|6666666.151413.peg.6340	100	hypothetical protein
	1	50	46	fig|6666666.130311.peg.50	hypothetical protein	-				0		-				0		bi	1	2630	fig|6666666.151245.peg.2630	52.63	hypothetical protein	-				0		-				0		-				0		-				0
	1	52	48	fig|6666666.130311.peg.52	hypothetical protein	-				0		-				0		bi	1	2631	fig|6666666.151245.peg.2631	68.57	hypothetical protein	-				0		-				0		-				0		-				0
	1	53	38	fig|6666666.130311.peg.53	hypothetical protein	-				0		-				0		bi	1	894	fig|6666666.151245.peg.894	66.67	hypothetical protein	-				0		-				0		-				0		-				0
	1	54	42	fig|6666666.130311.peg.54	hypothetical protein	-				0		-				0		bi	1	2632	fig|6666666.151245.peg.2632	97.37	hypothetical protein	-				0		-				0		bi	64	1542	fig|6666666.151246.peg.1542	97.37	hypothetical protein	bi	184	6291	fig|6666666.151413.peg.6291	92.5	hypothetical protein
	1	76	43	fig|6666666.130311.peg.76	hypothetical protein	-				0		-				0		bi	1	2743	fig|6666666.151245.peg.2743	100	hypothetical protein	-				0		-				0		bi	60	1437	fig|6666666.151246.peg.1437	97.62	hypothetical protein	bi	165	5662	fig|6666666.151413.peg.5662	97.62	hypothetical protein
	1	81	117	fig|6666666.130311.peg.81	hypothetical protein	-				0		-				0		bi	1	2730	fig|6666666.151245.peg.2730	95.69	hypothetical protein	uni	17	3776	fig|6666666.151416.peg.3776	29.13	Cell division protein FtsK	bi	9	7596	fig|6666666.151419.peg.7596	68.97	hypothetical protein	bi	74	1805	fig|6666666.151246.peg.1805	95.69	Cell division protein FtsK	bi	191	6536	fig|6666666.151413.peg.6536	95.69	hypothetical protein
	1	98	84	fig|6666666.130311.peg.98	hypothetical protein	-				0		-				0		bi	1	2710	fig|6666666.151245.peg.2710	98.8	hypothetical protein	-				0		-				0		bi	90	3594	fig|6666666.151246.peg.3594	98.8	hypothetical protein	bi	130	3810	fig|6666666.151413.peg.3810	98.8	hypothetical protein
	1	103	227	fig|6666666.130311.peg.103	hypothetical protein	-				0		-				0		bi	1	2705	fig|6666666.151245.peg.2705	97.79	hypothetical protein	-				0		-				0		-				0		-				0
	1	127	319	fig|6666666.130311.peg.127	hypothetical protein	-				0		-				0		bi	1	2681	fig|6666666.151245.peg.2681	97.48	hypothetical protein	-				0		-				0		bi	90	3623	fig|6666666.151246.peg.3623	98.11	hypothetical protein	bi	130	3783	fig|6666666.151413.peg.3783	98.29	hypothetical protein
	2	141	67	fig|6666666.130311.peg.141	hypothetical protein	-				0		-				0		bi	1	2947	fig|6666666.151245.peg.2947	95.45	hypothetical protein	-				0		-				0		bi	107	4833	fig|6666666.151246.peg.4833	95.45	hypothetical protein	bi	122	3341	fig|6666666.151413.peg.3341	98.48	hypothetical protein
	2	175	73	fig|6666666.130311.peg.175	hypothetical protein	-				0		-				0		bi	1	2910	fig|6666666.151245.peg.2910	95.83	hypothetical protein	-				0		uni	1	2806	fig|6666666.151419.peg.2806	32.31	Protein of unknown function UPF0150	bi	107	4797	fig|6666666.151246.peg.4797	95.83	hypothetical protein	bi	122	3305	fig|6666666.151413.peg.3305	95.83	hypothetical protein
	2	176	39	fig|6666666.130311.peg.176	hypothetical protein	-				0		-				0		bi	1	2909	fig|6666666.151245.peg.2909	100	hypothetical protein	-				0		-				0		bi	107	4796	fig|6666666.151246.peg.4796	100	hypothetical protein	bi	122	3304	fig|6666666.151413.peg.3304	95	hypothetical protein
	2	183	43	fig|6666666.130311.peg.183	hypothetical protein	-				0		-				0		bi	1	2901	fig|6666666.151245.peg.2901	100	hypothetical protein	-				0		-				0		bi	107	4788	fig|6666666.151246.peg.4788	100	hypothetical protein	bi	122	3297	fig|6666666.151413.peg.3297	100	hypothetical protein
	2	203	55	fig|6666666.130311.peg.203	hypothetical protein	-				0		-				0		bi	1	3818	fig|6666666.151245.peg.3818	92.86	hypothetical protein	-				0		-				0		-				0		bi	46	1314	fig|6666666.151413.peg.1314	94.64	hypothetical protein
	3	210	41	fig|6666666.130311.peg.210	hypothetical protein	-				0		-				0		bi	1	1443	fig|6666666.151245.peg.1443	97.5	hypothetical protein	-				0		-				0		bi	2	279	fig|6666666.151246.peg.279	95	hypothetical protein	bi	1	173	fig|6666666.151413.peg.173	97.5	hypothetical protein
	3	212	48	fig|6666666.130311.peg.212	hypothetical protein	-				0		-				0		bi	1	1442	fig|6666666.151245.peg.1442	93.48	hypothetical protein	-				0		-				0		bi	2	277	fig|6666666.151246.peg.277	93.62	hypothetical protein	bi	1	172	fig|6666666.151413.peg.172	93.62	hypothetical protein
	4	232	38	fig|6666666.130311.peg.232	hypothetical protein	-				0		-				0		bi	1	292	fig|6666666.151245.peg.292	97.3	hypothetical protein	-				0		-				0		-				0		bi	121	3271	fig|6666666.151413.peg.3271	85.29	hypothetical protein
	4	271	43	fig|6666666.130311.peg.271	hypothetical protein	-				0		-				0		bi	1	5446	fig|6666666.151245.peg.5446	96.3	hypothetical protein	-				0		-				0		bi	123	5561	fig|6666666.151246.peg.5561	96.3	hypothetical protein	-				0
	4	292	41	fig|6666666.130311.peg.292	hypothetical protein	-				0		-				0		bi	1	5470	fig|6666666.151245.peg.5470	77.5	hypothetical protein	-				0		-				0		-				0		-				0
	4	322	49	fig|6666666.130311.peg.322	hypothetical protein	-				0		-				0		bi	1	5502	fig|6666666.151245.peg.5502	100	hypothetical protein	-				0		-				0		bi	117	5234	fig|6666666.151246.peg.5234	97.67	hypothetical protein	bi	154	5196	fig|6666666.151413.peg.5196	97.67	hypothetical protein
	4	323	513	fig|6666666.130311.peg.323	hypothetical protein	-				0		-				0		bi	1	5503	fig|6666666.151245.peg.5503	99.22	hypothetical protein	-				0		-				0		bi	117	5235	fig|6666666.151246.peg.5235	99.61	hypothetical protein	bi	154	5197	fig|6666666.151413.peg.5197	99.61	hypothetical protein
	4	332	42	fig|6666666.130311.peg.332	hypothetical protein	-				0		-				0		bi	1	5513	fig|6666666.151245.peg.5513	100	hypothetical protein	-				0		-				0		bi	76	2289	fig|6666666.151246.peg.2289	100	hypothetical protein	bi	154	5206	fig|6666666.151413.peg.5206	100	hypothetical protein
	4	340	54	fig|6666666.130311.peg.340	hypothetical protein	-				0		-				0		bi	1	5521	fig|6666666.151245.peg.5521	94.34	hypothetical protein	-				0		-				0		bi	76	2281	fig|6666666.151246.peg.2281	94.34	hypothetical protein	-				0
	4	345	38	fig|6666666.130311.peg.345	hypothetical protein	-				0		-				0		bi	1	5526	fig|6666666.151245.peg.5526	97.3	hypothetical protein	-				0		-				0		bi	76	2276	fig|6666666.151246.peg.2276	100	hypothetical protein	-				0
	4	366	242	fig|6666666.130311.peg.366	hypothetical protein	-				0		-				0		bi	1	5546	fig|6666666.151245.peg.5546	99.17	hypothetical protein	-				0		-				0		bi	76	2256	fig|6666666.151246.peg.2256	99.59	hypothetical protein	bi	154	5240	fig|6666666.151413.peg.5240	99.17	hypothetical protein
	4	367	38	fig|6666666.130311.peg.367	hypothetical protein	-				0		-				0		bi	1	5547	fig|6666666.151245.peg.5547	97.3	hypothetical protein	-				0		-				0		bi	76	2255	fig|6666666.151246.peg.2255	97.3	hypothetical protein	bi	154	5241	fig|6666666.151413.peg.5241	97.3	hypothetical protein
	4	380	61	fig|6666666.130311.peg.380	hypothetical protein	-				0		-				0		bi	1	5566	fig|6666666.151245.peg.5566	98.33	hypothetical protein	-				0		-				0		bi	76	2238	fig|6666666.151246.peg.2238	98.33	hypothetical protein	bi	154	5256	fig|6666666.151413.peg.5256	98.33	hypothetical protein
	4	398	65	fig|6666666.130311.peg.398	hypothetical protein	-				0		-				0		bi	1	5584	fig|6666666.151245.peg.5584	100	hypothetical protein	-				0		-				0		bi	76	2220	fig|6666666.151246.peg.2220	98.44	hypothetical protein	-				0
	7	454	50	fig|6666666.130311.peg.454	hypothetical protein	-				0		-				0		bi	1	3072	fig|6666666.151245.peg.3072	95.92	hypothetical protein	-				0		-				0		bi	82	2775	fig|6666666.151246.peg.2775	95.92	hypothetical protein	bi	2	386	fig|6666666.151413.peg.386	95.92	hypothetical protein
	7	460	46	fig|6666666.130311.peg.460	hypothetical protein	-				0		-				0		bi	1	3065	fig|6666666.151245.peg.3065	100	hypothetical protein	-				0		-				0		-				0		bi	2	392	fig|6666666.151413.peg.392	97.5	hypothetical protein
	7	483	45	fig|6666666.130311.peg.483	hypothetical protein	-				0		-				0		bi	1	3044	fig|6666666.151245.peg.3044	95.45	hypothetical protein	-				0		-				0		bi	82	2805	fig|6666666.151246.peg.2805	95.45	hypothetical protein	-				0
	7	487	41	fig|6666666.130311.peg.487	hypothetical protein	-				0		-				0		bi	1	3040	fig|6666666.151245.peg.3040	97.5	hypothetical protein	-				0		-				0		bi	82	2809	fig|6666666.151246.peg.2809	97.5	hypothetical protein	bi	2	420	fig|6666666.151413.peg.420	97.5	hypothetical protein
	8	533	53	fig|6666666.130311.peg.533	hypothetical protein	-				0		-				0		bi	1	1323	fig|6666666.151245.peg.1323	100	hypothetical protein	-				0		-				0		bi	2	156	fig|6666666.151246.peg.156	100	hypothetical protein	bi	1	53	fig|6666666.151413.peg.53	100	hypothetical protein
	8	534	51	fig|6666666.130311.peg.534	hypothetical protein	-				0		-				0		bi	1	1322	fig|6666666.151245.peg.1322	100	hypothetical protein	-				0		-				0		-				0		-				0
	8	536	47	fig|6666666.130311.peg.536	hypothetical protein	-				0		-				0		bi	1	1320	fig|6666666.151245.peg.1320	97.83	hypothetical protein	-				0		-				0		bi	2	154	fig|6666666.151246.peg.154	95.65	hypothetical protein	bi	1	51	fig|6666666.151413.peg.51	97.56	hypothetical protein
	9	572	39	fig|6666666.130311.peg.572	hypothetical protein	-				0		-				0		bi	1	757	fig|6666666.151245.peg.757	89.47	hypothetical protein	-				0		-				0		bi	118	5365	fig|6666666.151246.peg.5365	92.11	hypothetical protein	bi	117	2775	fig|6666666.151413.peg.2775	94.74	hypothetical protein
	9	573	51	fig|6666666.130311.peg.573	hypothetical protein	-				0		-				0		bi	1	756	fig|6666666.151245.peg.756	96	hypothetical protein	-				0		-				0		-				0		-				0
	9	599	49	fig|6666666.130311.peg.599	hypothetical protein	-				0		-				0		bi	1	731	fig|6666666.151245.peg.731	97.92	hypothetical protein	-				0		-				0		-				0		-				0
	9	600	55	fig|6666666.130311.peg.600	hypothetical protein	-				0		-				0		bi	1	730	fig|6666666.151245.peg.730	100	hypothetical protein	-				0		-				0		bi	118	5390	fig|6666666.151246.peg.5390	100	hypothetical protein	bi	117	2804	fig|6666666.151413.peg.2804	98.15	hypothetical protein
	9	648	41	fig|6666666.130311.peg.648	hypothetical protein	-				0		-				0		bi	1	682	fig|6666666.151245.peg.682	95	hypothetical protein	-				0		-				0		-				0		bi	6	505	fig|6666666.151413.peg.505	95	hypothetical protein
	9	669	48	fig|6666666.130311.peg.669	hypothetical protein	-				0		-				0		bi	1	661	fig|6666666.151245.peg.661	93.62	hypothetical protein	-				0		-				0		-				0		-				0
	9	676	45	fig|6666666.130311.peg.676	hypothetical protein	-				0		-				0		bi	1	654	fig|6666666.151245.peg.654	100	hypothetical protein	-				0		-				0		bi	78	2429	fig|6666666.151246.peg.2429	100	hypothetical protein	-				0
	10	730	53	fig|6666666.130311.peg.730	hypothetical protein	-				0		-				0		bi	1	2776	fig|6666666.151245.peg.2776	97.92	Mobile element protein	-				0		-				0		bi	150	6487	fig|6666666.151246.peg.6487	100	hypothetical protein	bi	177	6130	fig|6666666.151413.peg.6130	97.92	Mobile element protein
	11	743	42	fig|6666666.130311.peg.743	hypothetical protein	-				0		-				0		bi	1	414	fig|6666666.151245.peg.414	94.59	hypothetical protein	-				0		-				0		-				0		-				0
	11	751	44	fig|6666666.130311.peg.751	hypothetical protein	-				0		-				0		bi	1	408	fig|6666666.151245.peg.408	93.02	hypothetical protein	-				0		-				0		-				0		bi	186	6324	fig|6666666.151413.peg.6324	93.02	hypothetical protein
	11	754	55	fig|6666666.130311.peg.754	hypothetical protein	-				0		-				0		bi	1	1971	fig|6666666.151245.peg.1971	96.3	hypothetical protein	-				0		-				0		bi	54	1310	fig|6666666.151246.peg.1310	98.15	hypothetical protein	bi	187	6437	fig|6666666.151413.peg.6437	96.3	hypothetical protein
	11	764	49	fig|6666666.130311.peg.764	hypothetical protein	-				0		-				0		bi	1	1962	fig|6666666.151245.peg.1962	97.92	hypothetical protein	-				0		-				0		bi	54	1300	fig|6666666.151246.peg.1300	95.83	hypothetical protein	bi	187	6452	fig|6666666.151413.peg.6452	97.92	hypothetical protein
	11	771	48	fig|6666666.130311.peg.771	hypothetical protein	-				0		-				0		bi	1	1953	fig|6666666.151245.peg.1953	71.67	hypothetical protein	-				0		-				0		-				0		-				0
	12	819	524	fig|6666666.130311.peg.819	hypothetical protein	-				0		-				0		bi	1	4310	fig|6666666.151245.peg.4310	59.52	hypothetical protein	-				0		-				0		-				0		-				0
	13	886	42	fig|6666666.130311.peg.886	hypothetical protein	-				0		-				0		bi	1	3722	fig|6666666.151245.peg.3722	86.96	hypothetical protein	-				0		-				0		bi	64	1543	fig|6666666.151246.peg.1543	75	hypothetical protein	bi	148	4916	fig|6666666.151413.peg.4916	90.24	hypothetical protein
	13	891	131	fig|6666666.130311.peg.891	hypothetical protein	-				0		-				0		bi	1	3725	fig|6666666.151245.peg.3725	94.62	hypothetical protein	-				0		bi	6	5420	fig|6666666.151419.peg.5420	38.71	hypothetical protein	bi	77	2380	fig|6666666.151246.peg.2380	96.15	hypothetical protein	bi	148	4922	fig|6666666.151413.peg.4922	96.15	hypothetical protein
	13	897	40	fig|6666666.130311.peg.897	hypothetical protein	-				0		-				0		bi	1	3732	fig|6666666.151245.peg.3732	87.18	hypothetical protein	-				0		-				0		bi	77	2374	fig|6666666.151246.peg.2374	87.18	hypothetical protein	bi	195	6607	fig|6666666.151413.peg.6607	100	hypothetical protein
	13	914	53	fig|6666666.130311.peg.914	hypothetical protein	-				0		-				0		bi	1	3748	fig|6666666.151245.peg.3748	92.73	hypothetical protein	-				0		-				0		-				0		-				0
	13	925	51	fig|6666666.130311.peg.925	hypothetical protein	-				0		-				0		bi	1	3761	fig|6666666.151245.peg.3761	81.08	hypothetical protein	-				0		uni	7	6036	fig|6666666.151419.peg.6036	60	hypothetical protein	bi	77	2348	fig|6666666.151246.peg.2348	80	FIG005666: putative helicase	bi	46	1262	fig|6666666.151413.peg.1262	79.07	hypothetical protein
	14	937	43	fig|6666666.130311.peg.937	hypothetical protein	-				0		-				0		bi	1	397	fig|6666666.151245.peg.397	95.24	hypothetical protein	-				0		-				0		bi	73	1699	fig|6666666.151246.peg.1699	92.86	hypothetical protein	bi	185	6313	fig|6666666.151413.peg.6313	95.24	hypothetical protein
	14	946	51	fig|6666666.130311.peg.946	hypothetical protein	-				0		-				0		bi	1	387	fig|6666666.151245.peg.387	100	hypothetical protein	-				0		-				0		-				0		-				0
	14	953	42	fig|6666666.130311.peg.953	hypothetical protein	-				0		-				0		bi	1	380	fig|6666666.151245.peg.380	100	hypothetical protein	-				0		-				0		bi	73	1714	fig|6666666.151246.peg.1714	100	hypothetical protein	bi	190	6503	fig|6666666.151413.peg.6503	100	hypothetical protein
	14	958	43	fig|6666666.130311.peg.958	hypothetical protein	-				0		-				0		bi	1	375	fig|6666666.151245.peg.375	95.24	hypothetical protein	-				0		-				0		bi	73	1719	fig|6666666.151246.peg.1719	100	hypothetical protein	bi	190	6508	fig|6666666.151413.peg.6508	100	hypothetical protein
	15	986	48	fig|6666666.130311.peg.986	hypothetical protein	-				0		-				0		bi	1	87	fig|6666666.151245.peg.87	100	hypothetical protein	-				0		-				0		bi	102	4446	fig|6666666.151246.peg.4446	100	hypothetical protein	-				0
	15	995	268	fig|6666666.130311.peg.995	hypothetical protein	-				0		-				0		bi	1	78	fig|6666666.151245.peg.78	98.88	hypothetical protein	-				0		-				0		bi	102	4456	fig|6666666.151246.peg.4456	99.63	hypothetical protein	bi	150	4993	fig|6666666.151413.peg.4993	99.25	hypothetical protein
	15	1008	71	fig|6666666.130311.peg.1008	hypothetical protein	-				0		-				0		bi	1	64	fig|6666666.151245.peg.64	97.14	hypothetical protein	-				0		-				0		bi	102	4470	fig|6666666.151246.peg.4470	98.57	hypothetical protein	-				0
	15	1013	128	fig|6666666.130311.peg.1013	hypothetical protein	-				0		-				0		bi	1	60	fig|6666666.151245.peg.60	98.36	hypothetical protein	-				0		bi	1	1536	fig|6666666.151419.peg.1536	73.21	hypothetical protein	bi	137	6082	fig|6666666.151246.peg.6082	60.47	Phage-related protein	bi	150	4976	fig|6666666.151413.peg.4976	97.5	hypothetical protein
	15	1024	99	fig|6666666.130311.peg.1024	hypothetical protein	-				0		-				0		bi	1	50	fig|6666666.151245.peg.50	93.88	hypothetical protein	bi	15	2912	fig|6666666.151416.peg.2912	79.59	hypothetical protein	-				0		bi	12	633	fig|6666666.151246.peg.633	94.9	hypothetical protein	bi	150	4965	fig|6666666.151413.peg.4965	95.92	hypothetical protein
	16	1055	52	fig|6666666.130311.peg.1055	hypothetical protein	-				0		-				0		bi	1	1457	fig|6666666.151245.peg.1457	97.3	hypothetical protein	-				0		-				0		bi	2	293	fig|6666666.151246.peg.293	100	hypothetical protein	-				0
	17	1059	47	fig|6666666.130311.peg.1059	hypothetical protein	-				0		-				0		bi	1	1979	fig|6666666.151245.peg.1979	97.83	hypothetical protein	-				0		-				0		bi	54	1318	fig|6666666.151246.peg.1318	97.83	hypothetical protein	bi	187	6446	fig|6666666.151413.peg.6446	97.83	hypothetical protein
	17	1062	49	fig|6666666.130311.peg.1062	hypothetical protein	-				0		-				0		bi	1	1977	fig|6666666.151245.peg.1977	93.75	hypothetical protein	-				0		-				0		bi	54	1316	fig|6666666.151246.peg.1316	93.75	hypothetical protein	bi	187	6444	fig|6666666.151413.peg.6444	97.92	hypothetical protein
	18	1083	428	fig|6666666.130311.peg.1083	hypothetical protein	-				0		-				0		bi	1	2292	fig|6666666.151245.peg.2292	95.32	hypothetical protein	bi	14	2790	fig|6666666.151416.peg.2790	65.11	hypothetical protein	bi	1	194	fig|6666666.151419.peg.194	57.64	hypothetical protein	bi	14	660	fig|6666666.151246.peg.660	86.07	hypothetical protein	bi	115	2620	fig|6666666.151413.peg.2620	90.07	hypothetical protein
	18	1097	42	fig|6666666.130311.peg.1097	hypothetical protein	-				0		-				0		bi	1	2279	fig|6666666.151245.peg.2279	92.68	hypothetical protein	-				0		-				0		bi	14	674	fig|6666666.151246.peg.674	90.24	hypothetical protein	bi	115	2635	fig|6666666.151413.peg.2635	90.24	hypothetical protein
	18	1100	45	fig|6666666.130311.peg.1100	hypothetical protein	-				0		-				0		bi	1	2277	fig|6666666.151245.peg.2277	97.73	hypothetical protein	-				0		-				0		-				0		bi	115	2637	fig|6666666.151413.peg.2637	97.73	hypothetical protein
	18	1103	39	fig|6666666.130311.peg.1103	hypothetical protein	-				0		-				0		bi	1	2272	fig|6666666.151245.peg.2272	92.11	hypothetical protein	-				0		-				0		bi	14	680	fig|6666666.151246.peg.680	92.11	hypothetical protein	-				0
	18	1114	42	fig|6666666.130311.peg.1114	hypothetical protein	-				0		-				0		bi	1	2263	fig|6666666.151245.peg.2263	95.12	hypothetical protein	-				0		-				0		-				0		-				0
	18	1131	65	fig|6666666.130311.peg.1131	hypothetical protein	-				0		-				0		bi	1	2247	fig|6666666.151245.peg.2247	93.75	hypothetical protein	-				0		-				0		bi	14	704	fig|6666666.151246.peg.704	93.75	hypothetical protein	bi	115	2662	fig|6666666.151413.peg.2662	96.88	hypothetical protein
	18	1179	60	fig|6666666.130311.peg.1179	hypothetical protein	-				0		-				0		bi	1	6062	fig|6666666.151245.peg.6062	73.53	hypothetical protein	-				0		-				0		bi	75	2116	fig|6666666.151246.peg.2116	82.35	hypothetical protein	uni	118	2831	fig|6666666.151413.peg.2831	38.89	Ferredoxin-dependent glutamate synthase (EC 1.4.7.1)
	18	1184	42	fig|6666666.130311.peg.1184	hypothetical protein	-				0		-				0		bi	1	2188	fig|6666666.151245.peg.2188	50.94	hypothetical protein	-				0		-				0		-				0		bi	126	3563	fig|6666666.151413.peg.3563	49.12	Phytoene dehydrogenase and related proteins
	18	1190	67	fig|6666666.130311.peg.1190	hypothetical protein	-				0		-				0		bi	1	2182	fig|6666666.151245.peg.2182	90.91	hypothetical protein	-				0		-				0		-				0		-				0
	18	1204	45	fig|6666666.130311.peg.1204	hypothetical protein	-				0		-				0		bi	1	2164	fig|6666666.151245.peg.2164	95.35	hypothetical protein	-				0		-				0		bi	100	4370	fig|6666666.151246.peg.4370	97.67	hypothetical protein	bi	136	4261	fig|6666666.151413.peg.4261	97.67	hypothetical protein
	18	1208	82	fig|6666666.130311.peg.1208	hypothetical protein	-				0		-				0		bi	1	2161	fig|6666666.151245.peg.2161	98.77	hypothetical protein	bi	14	2547	fig|6666666.151416.peg.2547	39.19	hypothetical protein	-				0		bi	100	4366	fig|6666666.151246.peg.4366	92.59	hypothetical protein	bi	136	4258	fig|6666666.151413.peg.4258	92.59	hypothetical protein
	18	1209	77	fig|6666666.130311.peg.1209	hypothetical protein	-				0		-				0		bi	1	2160	fig|6666666.151245.peg.2160	98.68	hypothetical protein	bi	14	2549	fig|6666666.151416.peg.2549	41.79	hypothetical protein	-				0		bi	100	4365	fig|6666666.151246.peg.4365	93.42	hypothetical protein	bi	136	4257	fig|6666666.151413.peg.4257	93.42	hypothetical protein
	18	1210	84	fig|6666666.130311.peg.1210	hypothetical protein	-				0		-				0		bi	1	2159	fig|6666666.151245.peg.2159	97.59	hypothetical protein	-				0		-				0		bi	100	4364	fig|6666666.151246.peg.4364	97.59	hypothetical protein	bi	136	4256	fig|6666666.151413.peg.4256	98.8	hypothetical protein
	18	1222	97	fig|6666666.130311.peg.1222	hypothetical protein	-				0		-				0		bi	1	2146	fig|6666666.151245.peg.2146	95.83	LIPOPROTEIN VSAC (FRAGMENT)	-				0		-				0		bi	100	4351	fig|6666666.151246.peg.4351	93.75	LIPOPROTEIN VSAC (FRAGMENT)	-				0
	18	1224	58	fig|6666666.130311.peg.1224	hypothetical protein	-				0		-				0		bi	1	2143	fig|6666666.151245.peg.2143	95.24	hypothetical protein	-				0		-				0		bi	100	4349	fig|6666666.151246.peg.4349	82.46	hypothetical protein	bi	136	4242	fig|6666666.151413.peg.4242	80	hypothetical protein
	18	1260	40	fig|6666666.130311.peg.1260	hypothetical protein	-				0		-				0		bi	1	2111	fig|6666666.151245.peg.2111	97.44	hypothetical protein	-				0		-				0		-				0		-				0
	19	1291	44	fig|6666666.130311.peg.1291	hypothetical protein	-				0		-				0		bi	1	3951	fig|6666666.151245.peg.3951	75	hypothetical protein	-				0		-				0		bi	111	5029	fig|6666666.151246.peg.5029	71.88	hypothetical protein	bi	146	4830	fig|6666666.151413.peg.4830	75	hypothetical protein
	19	1294	44	fig|6666666.130311.peg.1294	hypothetical protein	-				0		-				0		bi	1	3954	fig|6666666.151245.peg.3954	95.35	hypothetical protein	-				0		-				0		bi	111	5032	fig|6666666.151246.peg.5032	95.35	hypothetical protein	-				0
	21	1307	161	fig|6666666.130311.peg.1307	hypothetical protein	-				0		-				0		bi	8	6734	fig|6666666.151245.peg.6734	78.75	hypothetical protein	-				0		-				0		-				0		-				0
	21	1308	497	fig|6666666.130311.peg.1308	hypothetical protein	-				0		-				0		bi	8	6735	fig|6666666.151245.peg.6735	78.27	hypothetical protein	-				0		-				0		-				0		-				0
	21	1309	126	fig|6666666.130311.peg.1309	hypothetical protein	-				0		-				0		bi	8	6736	fig|6666666.151245.peg.6736	84.5	hypothetical protein	-				0		-				0		-				0		-				0
	21	1320	44	fig|6666666.130311.peg.1320	hypothetical protein	-				0		-				0		bi	5	6646	fig|6666666.151245.peg.6646	75.61	hypothetical protein	-				0		-				0		-				0		-				0
	22	1332	68	fig|6666666.130311.peg.1332	hypothetical protein	-				0		-				0		bi	1	4840	fig|6666666.151245.peg.4840	100	hypothetical protein	bi	11	1721	fig|6666666.151416.peg.1721	43.28	hypothetical protein	-				0		-				0		bi	103	2131	fig|6666666.151413.peg.2131	92.86	hypothetical protein
	22	1333	54	fig|6666666.130311.peg.1333	hypothetical protein	-				0		-				0		bi	1	4841	fig|6666666.151245.peg.4841	100	hypothetical protein	-				0		-				0		bi	92	3728	fig|6666666.151246.peg.3728	86.96	hypothetical protein	bi	103	2132	fig|6666666.151413.peg.2132	93.75	hypothetical protein
	22	1351	142	fig|6666666.130311.peg.1351	hypothetical protein	-				0		-				0		bi	1	4860	fig|6666666.151245.peg.4860	95.74	hypothetical protein	bi	8	859	fig|6666666.151416.peg.859	90.07	hypothetical protein	bi	1	972	fig|6666666.151419.peg.972	75.89	hypothetical protein	bi	93	3789	fig|6666666.151246.peg.3789	97.16	hypothetical protein	bi	103	2150	fig|6666666.151413.peg.2150	97.87	hypothetical protein
	22	1374	45	fig|6666666.130311.peg.1374	hypothetical protein	-				0		-				0		bi	1	4885	fig|6666666.151245.peg.4885	86.84	hypothetical protein	-				0		-				0		bi	108	4921	fig|6666666.151246.peg.4921	86.36	rRNA small subunit methyltransferase H	bi	152	5057	fig|6666666.151413.peg.5057	91.3	rRNA small subunit methyltransferase H
	22	1384	38	fig|6666666.130311.peg.1384	hypothetical protein	-				0		-				0		bi	1	4897	fig|6666666.151245.peg.4897	97.3	hypothetical protein	-				0		-				0		bi	108	4887	fig|6666666.151246.peg.4887	97.3	hypothetical protein	bi	103	2186	fig|6666666.151413.peg.2186	97.3	hypothetical protein
	22	1402	136	fig|6666666.130311.peg.1402	hypothetical protein	-				0		-				0		bi	1	4917	fig|6666666.151245.peg.4917	94.81	hypothetical protein	bi	13	2405	fig|6666666.151416.peg.2405	80	hypothetical protein	-				0		bi	108	4908	fig|6666666.151246.peg.4908	94.81	hypothetical protein	bi	103	2207	fig|6666666.151413.peg.2207	93.33	hypothetical protein
	22	1410	122	fig|6666666.130311.peg.1410	hypothetical protein	-				0		-				0		bi	1	4927	fig|6666666.151245.peg.4927	100	hypothetical protein	-				0		bi	1	2685	fig|6666666.151419.peg.2685	75.83	hypothetical protein	bi	108	4916	fig|6666666.151246.peg.4916	100	hypothetical protein	bi	103	2216	fig|6666666.151413.peg.2216	100	hypothetical protein
	22	1445	52	fig|6666666.130311.peg.1445	hypothetical protein	-				0		-				0		bi	1	4965	fig|6666666.151245.peg.4965	96.08	hypothetical protein	-				0		-				0		bi	129	5893	fig|6666666.151246.peg.5893	96.08	hypothetical protein	-				0
	22	1460	51	fig|6666666.130311.peg.1460	hypothetical protein	-				0		-				0		bi	1	4980	fig|6666666.151245.peg.4980	97.5	hypothetical protein	-				0		-				0		-				0		bi	160	5440	fig|6666666.151413.peg.5440	97.5	hypothetical protein
	22	1461	85	fig|6666666.130311.peg.1461	hypothetical protein	-				0		-				0		bi	1	4981	fig|6666666.151245.peg.4981	100	hypothetical protein	-				0		-				0		bi	129	5875	fig|6666666.151246.peg.5875	100	hypothetical protein	bi	160	5441	fig|6666666.151413.peg.5441	100	hypothetical protein
	22	1503	91	fig|6666666.130311.peg.1503	hypothetical protein	-				0		-				0		bi	1	786	fig|6666666.151245.peg.786	70	Cysteine desulfurase (EC 2.8.1.7)	-				0		-				0		uni	118	5333	fig|6666666.151246.peg.5333	64.1	hypothetical protein	bi	167	5756	fig|6666666.151413.peg.5756	83.33	hypothetical protein
	22	1520	777	fig|6666666.130311.peg.1520	hypothetical protein	-				0		-				0		bi	1	5027	fig|6666666.151245.peg.5027	94.97	hypothetical protein	-				0		-				0		bi	129	5824	fig|6666666.151246.peg.5824	94.72	hypothetical protein	bi	167	5740	fig|6666666.151413.peg.5740	94.59	hypothetical protein
	22	1551	47	fig|6666666.130311.peg.1551	hypothetical protein	-				0		-				0		bi	1	5057	fig|6666666.151245.peg.5057	100	hypothetical protein	-				0		-				0		bi	129	5789	fig|6666666.151246.peg.5789	100	hypothetical protein	bi	138	4340	fig|6666666.151413.peg.4340	97.3	hypothetical protein
	22	1563	40	fig|6666666.130311.peg.1563	hypothetical protein	-				0		-				0		bi	1	5068	fig|6666666.151245.peg.5068	94.87	hypothetical protein	-				0		-				0		bi	129	5778	fig|6666666.151246.peg.5778	94.87	hypothetical protein	bi	138	4351	fig|6666666.151413.peg.4351	94.87	hypothetical protein
	22	1578	52	fig|6666666.130311.peg.1578	hypothetical protein	-				0		-				0		bi	1	5086	fig|6666666.151245.peg.5086	94.12	hypothetical protein	-				0		-				0		bi	129	5759	fig|6666666.151246.peg.5759	90.2	hypothetical protein	-				0
	22	1610	40	fig|6666666.130311.peg.1610	hypothetical protein	-				0		-				0		bi	1	5115	fig|6666666.151245.peg.5115	97.44	hypothetical protein	-				0		-				0		bi	129	5725	fig|6666666.151246.peg.5725	97.44	hypothetical protein	bi	3	453	fig|6666666.151413.peg.453	100	hypothetical protein
	22	1615	41	fig|6666666.130311.peg.1615	hypothetical protein	-				0		-				0		bi	1	5120	fig|6666666.151245.peg.5120	100	hypothetical protein	-				0		-				0		bi	129	5720	fig|6666666.151246.peg.5720	100	hypothetical protein	-				0
	22	1617	42	fig|6666666.130311.peg.1617	hypothetical protein	-				0		-				0		bi	1	5122	fig|6666666.151245.peg.5122	89.19	hypothetical protein	-				0		-				0		-				0		-				0
	22	1628	620	fig|6666666.130311.peg.1628	hypothetical protein	-				0		-				0		bi	1	5135	fig|6666666.151245.peg.5135	50.67	Metal-dependent hydrolases of the beta-lactamase superfamily I	bi	17	3777	fig|6666666.151416.peg.3777	23.23	hypothetical protein	-				0		bi	129	5707	fig|6666666.151246.peg.5707	61.13	hypothetical protein	-				0
	22	1640	49	fig|6666666.130311.peg.1640	hypothetical protein	-				0		-				0		bi	1	5151	fig|6666666.151245.peg.5151	95.83	hypothetical protein	-				0		-				0		bi	135	6040	fig|6666666.151246.peg.6040	93.75	hypothetical protein	bi	35	1188	fig|6666666.151413.peg.1188	95.83	hypothetical protein
	22	1667	57	fig|6666666.130311.peg.1667	hypothetical protein	-				0		-				0		bi	1	5182	fig|6666666.151245.peg.5182	95.74	hypothetical protein	-				0		-				0		-				0		bi	123	3399	fig|6666666.151413.peg.3399	75.86	hypothetical protein
	22	1677	43	fig|6666666.130311.peg.1677	hypothetical protein	-				0		-				0		bi	1	5189	fig|6666666.151245.peg.5189	100	hypothetical protein	-				0		bi	5	4251	fig|6666666.151419.peg.4251	86.21	Transcriptional regulator, TetR family	bi	113	5103	fig|6666666.151246.peg.5103	100	hypothetical protein	bi	35	1149	fig|6666666.151413.peg.1149	100	Uncharacterized glutathione S-transferase-like protein
	22	1687	50	fig|6666666.130311.peg.1687	hypothetical protein	-				0		-				0		bi	1	5197	fig|6666666.151245.peg.5197	97.96	hypothetical protein	-				0		bi	1	2017	fig|6666666.151419.peg.2017	63.83	hypothetical protein	bi	113	5095	fig|6666666.151246.peg.5095	97.96	hypothetical protein	bi	35	1142	fig|6666666.151413.peg.1142	97.96	hypothetical protein
	22	1689	43	fig|6666666.130311.peg.1689	hypothetical protein	-				0		-				0		bi	1	5199	fig|6666666.151245.peg.5199	92.31	hypothetical protein	-				0		-				0		bi	113	5089	fig|6666666.151246.peg.5089	94.87	hypothetical protein	bi	35	1140	fig|6666666.151413.peg.1140	87.88	hypothetical protein
	22	1695	54	fig|6666666.130311.peg.1695	hypothetical protein	-				0		-				0		bi	1	5205	fig|6666666.151245.peg.5205	89.74	hypothetical protein	-				0		-				0		bi	79	2563	fig|6666666.151246.peg.2563	89.74	hypothetical protein	-				0
	22	1701	57	fig|6666666.130311.peg.1701	hypothetical protein	-				0		-				0		bi	1	5212	fig|6666666.151245.peg.5212	91.07	hypothetical protein	-				0		-				0		bi	79	2555	fig|6666666.151246.peg.2555	92.86	hypothetical protein	bi	35	1125	fig|6666666.151413.peg.1125	94.64	hypothetical protein
	22	1731	55	fig|6666666.130311.peg.1731	hypothetical protein	-				0		-				0		bi	1	5318	fig|6666666.151245.peg.5318	100	hypothetical protein	-				0		-				0		-				0		-				0
	22	1734	42	fig|6666666.130311.peg.1734	hypothetical protein	-				0		-				0		bi	1	5315	fig|6666666.151245.peg.5315	100	hypothetical protein	-				0		-				0		bi	81	2740	fig|6666666.151246.peg.2740	100	hypothetical protein	bi	13	655	fig|6666666.151413.peg.655	100	hypothetical protein
	22	1752	40	fig|6666666.130311.peg.1752	hypothetical protein	-				0		-				0		bi	1	5295	fig|6666666.151245.peg.5295	89.74	hypothetical protein	-				0		-				0		bi	79	2479	fig|6666666.151246.peg.2479	94.87	hypothetical protein	bi	13	638	fig|6666666.151413.peg.638	94.87	hypothetical protein
	22	1759	44	fig|6666666.130311.peg.1759	hypothetical protein	-				0		-				0		bi	1	5288	fig|6666666.151245.peg.5288	80.49	hypothetical protein	-				0		-				0		bi	79	2486	fig|6666666.151246.peg.2486	79.07	hypothetical protein	-				0
	22	1788	82	fig|6666666.130311.peg.1788	hypothetical protein	-				0		-				0		bi	1	5257	fig|6666666.151245.peg.5257	98.77	hypothetical protein	-				0		-				0		bi	82	2759	fig|6666666.151246.peg.2759	50.72	leucine-rich-repeat protein	bi	35	1077	fig|6666666.151413.peg.1077	98.77	hypothetical protein
	23	1794	185	fig|6666666.130311.peg.1794	hypothetical protein	-				0		-				0		bi	1	4336	fig|6666666.151245.peg.4336	80.98	hypothetical protein	bi	1	19	fig|6666666.151416.peg.19	62.36	hypothetical protein	bi	5	3889	fig|6666666.151419.peg.3889	63.48	hypothetical protein	-				0		-				0
	24	1810	133	fig|6666666.130311.peg.1810	hypothetical protein	-				0		-				0		bi	2	6393	fig|6666666.151245.peg.6393	85.86	hypothetical protein	-				0		-				0		-				0		-				0
	24	1811	80	fig|6666666.130311.peg.1811	hypothetical protein	-				0		-				0		bi	2	6394	fig|6666666.151245.peg.6394	90.91	hypothetical protein	-				0		-				0		-				0		-				0
	25	1814	317	fig|6666666.130311.peg.1814	hypothetical protein	-				0		-				0		bi	2	6464	fig|6666666.151245.peg.6464	30.53	hypothetical protein	bi	8	887	fig|6666666.151416.peg.887	28.52	hypothetical protein	uni	1	2834	fig|6666666.151419.peg.2834	31.54	hypothetical protein	-				0		-				0
	25	1832	97	fig|6666666.130311.peg.1832	hypothetical protein	-				0		-				0		bi	1	4290	fig|6666666.151245.peg.4290	95.83	hypothetical protein	-				0		-				0		bi	147	6439	fig|6666666.151246.peg.6439	62.5	hypothetical protein	bi	189	6499	fig|6666666.151413.peg.6499	60.27	hypothetical protein
	25	1833	51	fig|6666666.130311.peg.1833	hypothetical protein	-				0		-				0		bi	1	4289	fig|6666666.151245.peg.4289	96	hypothetical protein	-				0		-				0		-				0		-				0
	25	1834	224	fig|6666666.130311.peg.1834	hypothetical protein	-				0		-				0		bi	1	4288	fig|6666666.151245.peg.4288	96.86	hypothetical protein	-				0		-				0		bi	160	6784	fig|6666666.151246.peg.6784	95.16	hypothetical protein	-				0
	25	1835	225	fig|6666666.130311.peg.1835	hypothetical protein	-				0		-				0		bi	1	4287	fig|6666666.151245.peg.4287	97.77	hypothetical protein	-				0		-				0		bi	160	6785	fig|6666666.151246.peg.6785	97.77	hypothetical protein	-				0
	25	1836	133	fig|6666666.130311.peg.1836	hypothetical protein	-				0		-				0		bi	1	4284	fig|6666666.151245.peg.4284	99.24	hypothetical protein	-				0		-				0		-				0		-				0
	25	1837	199	fig|6666666.130311.peg.1837	hypothetical protein	-				0		-				0		bi	1	4283	fig|6666666.151245.peg.4283	96.46	hypothetical protein	-				0		-				0		-				0		-				0
	25	1838	149	fig|6666666.130311.peg.1838	hypothetical protein	-				0		-				0		bi	1	4282	fig|6666666.151245.peg.4282	98	hypothetical protein	-				0		-				0		bi	104	4578	fig|6666666.151246.peg.4578	40.4	hypothetical protein	-				0
	25	1840	59	fig|6666666.130311.peg.1840	hypothetical protein	-				0		-				0		bi	1	4280	fig|6666666.151245.peg.4280	100	hypothetical protein	-				0		-				0		-				0		-				0
	25	1841	40	fig|6666666.130311.peg.1841	hypothetical protein	-				0		-				0		bi	1	4279	fig|6666666.151245.peg.4279	97.14	hypothetical protein	-				0		-				0		-				0		-				0
	25	1856	44	fig|6666666.130311.peg.1856	hypothetical protein	-				0		-				0		bi	1	1642	fig|6666666.151245.peg.1642	61.9	Mobile element protein	-				0		-				0		bi	62	1439	fig|6666666.151246.peg.1439	61.9	hypothetical protein	-				0
	27	1870	53	fig|6666666.130311.peg.1870	hypothetical protein	-				0		-				0		bi	1	4300	fig|6666666.151245.peg.4300	90.38	hypothetical protein	-				0		-				0		bi	152	6679	fig|6666666.151246.peg.6679	94.23	hypothetical protein	-				0
	27	1871	155	fig|6666666.130311.peg.1871	hypothetical protein	-				0		-				0		bi	1	4301	fig|6666666.151245.peg.4301	98.05	hypothetical protein	-				0		-				0		bi	152	6678	fig|6666666.151246.peg.6678	98.7	hypothetical protein	-				0
	27	1872	38	fig|6666666.130311.peg.1872	hypothetical protein	-				0		-				0		bi	1	4302	fig|6666666.151245.peg.4302	94.59	hypothetical protein	-				0		-				0		bi	152	6677	fig|6666666.151246.peg.6677	100	hypothetical protein	-				0
	27	1876	89	fig|6666666.130311.peg.1876	hypothetical protein	-				0		-				0		bi	2	6465	fig|6666666.151245.peg.6465	56.79	hypothetical protein	-				0		-				0		-				0		-				0
	28	1897	225	fig|6666666.130311.peg.1897	hypothetical protein	-				0		-				0		bi	3	6503	fig|6666666.151245.peg.6503	35.75	hypothetical protein	-				0		-				0		-				0		-				0
	28	1906	71	fig|6666666.130311.peg.1906	hypothetical protein	-				0		-				0		bi	3	6494	fig|6666666.151245.peg.6494	72.22	hypothetical protein	-				0		-				0		-				0		-				0
	28	1907	54	fig|6666666.130311.peg.1907	hypothetical protein	-				0		-				0		bi	3	6495	fig|6666666.151245.peg.6495	62.86	hypothetical protein	-				0		-				0		-				0		-				0
	28	1915	508	fig|6666666.130311.peg.1915	hypothetical protein	-				0		-				0		bi	3	6492	fig|6666666.151245.peg.6492	97.83	hypothetical protein	-				0		-				0		uni	88	3482	fig|6666666.151246.peg.3482	31.53	putative bacteriophage protein	bi	166	5713	fig|6666666.151413.peg.5713	70.18	hypothetical protein
	30	1957	40	fig|6666666.130311.peg.1957	hypothetical protein	-				0		-				0		bi	1	4023	fig|6666666.151245.peg.4023	100	hypothetical protein	-				0		-				0		bi	88	3450	fig|6666666.151246.peg.3450	100	hypothetical protein	bi	131	3844	fig|6666666.151413.peg.3844	100	hypothetical protein
	30	1959	38	fig|6666666.130311.peg.1959	hypothetical protein	-				0		-				0		bi	1	4025	fig|6666666.151245.peg.4025	94.59	hypothetical protein	-				0		-				0		-				0		-				0
	30	1967	238	fig|6666666.130311.peg.1967	hypothetical protein	-				0		-				0		bi	1	4033	fig|6666666.151245.peg.4033	100	hypothetical protein	-				0		-				0		bi	88	3460	fig|6666666.151246.peg.3460	99.16	hypothetical protein	bi	131	3854	fig|6666666.151413.peg.3854	98.96	hypothetical protein
	30	1970	172	fig|6666666.130311.peg.1970	hypothetical protein	-				0		-				0		bi	1	4036	fig|6666666.151245.peg.4036	97.66	hypothetical protein	-				0		-				0		bi	88	3463	fig|6666666.151246.peg.3463	98.83	hypothetical protein	bi	131	3858	fig|6666666.151413.peg.3858	98.25	hypothetical protein
	30	1973	81	fig|6666666.130311.peg.1973	hypothetical protein	-				0		-				0		bi	1	4039	fig|6666666.151245.peg.4039	100	hypothetical protein	-				0		-				0		bi	88	3466	fig|6666666.151246.peg.3466	100	hypothetical protein	bi	166	5732	fig|6666666.151413.peg.5732	64.41	hypothetical protein
	30	1975	605	fig|6666666.130311.peg.1975	hypothetical protein	-				0		-				0		bi	1	4041	fig|6666666.151245.peg.4041	98.84	Bacteriophage P2-related tail formation protein	-				0		-				0		bi	88	3468	fig|6666666.151246.peg.3468	99.01	Bacteriophage P2-related tail formation protein	bi	166	5728	fig|6666666.151413.peg.5728	38.27	Bacteriophage P2-related tail formation protein
	30	1976	706	fig|6666666.130311.peg.1976	hypothetical protein	-				0		-				0		bi	1	4042	fig|6666666.151245.peg.4042	99.01	hypothetical protein	-				0		-				0		bi	88	3469	fig|6666666.151246.peg.3469	99.15	hypothetical protein	bi	166	5726	fig|6666666.151413.peg.5726	28.69	hypothetical protein
	30	1977	130	fig|6666666.130311.peg.1977	hypothetical protein	-				0		-				0		bi	1	4043	fig|6666666.151245.peg.4043	100	hypothetical protein	-				0		bi	4	3359	fig|6666666.151419.peg.3359	26.61	hypothetical protein	bi	88	3470	fig|6666666.151246.peg.3470	99.22	hypothetical protein	bi	166	5725	fig|6666666.151413.peg.5725	39.06	GPW/gp25 family protein
	30	1978	131	fig|6666666.130311.peg.1978	hypothetical protein	-				0		-				0		bi	1	4044	fig|6666666.151245.peg.4044	99.23	hypothetical protein	-				0		-				0		bi	88	3471	fig|6666666.151246.peg.3471	99.23	hypothetical protein	-				0
	30	1979	269	fig|6666666.130311.peg.1979	hypothetical protein	-				0		-				0		bi	1	4045	fig|6666666.151245.peg.4045	95.15	hypothetical protein	-				0		-				0		bi	88	3472	fig|6666666.151246.peg.3472	96.27	hypothetical protein	-				0
	30	1982	424	fig|6666666.130311.peg.1982	hypothetical protein	-				0		-				0		bi	1	4048	fig|6666666.151245.peg.4048	94.8	hypothetical protein	-				0		-				0		bi	88	3475	fig|6666666.151246.peg.3475	94.33	hypothetical protein	-				0
	30	1983	41	fig|6666666.130311.peg.1983	hypothetical protein	-				0		-				0		bi	1	4049	fig|6666666.151245.peg.4049	100	hypothetical protein	-				0		-				0		bi	88	3476	fig|6666666.151246.peg.3476	100	hypothetical protein	-				0
	30	1984	122	fig|6666666.130311.peg.1984	hypothetical protein	-				0		-				0		bi	1	4050	fig|6666666.151245.peg.4050	99.17	hypothetical protein	-				0		-				0		bi	88	3477	fig|6666666.151246.peg.3477	99.17	hypothetical protein	bi	166	5719	fig|6666666.151413.peg.5719	59.17	secreted protein
	30	1993	192	fig|6666666.130311.peg.1993	hypothetical protein	-				0		-				0		bi	1	4059	fig|6666666.151245.peg.4059	97.91	hypothetical protein	-				0		-				0		bi	88	3487	fig|6666666.151246.peg.3487	97.91	hypothetical protein	bi	166	5714	fig|6666666.151413.peg.5714	34.29	hypothetical protein
	30	1997	44	fig|6666666.130311.peg.1997	hypothetical protein	-				0		-				0		bi	1	4063	fig|6666666.151245.peg.4063	97.67	hypothetical protein	-				0		-				0		bi	88	3491	fig|6666666.151246.peg.3491	97.67	hypothetical protein	bi	87	1754	fig|6666666.151413.peg.1754	97.67	hypothetical protein
	30	1999	43	fig|6666666.130311.peg.1999	hypothetical protein	-				0		-				0		bi	1	4065	fig|6666666.151245.peg.4065	97.56	hypothetical protein	-				0		-				0		-				0		bi	87	1756	fig|6666666.151413.peg.1756	97.3	hypothetical protein
	30	2027	205	fig|6666666.130311.peg.2027	hypothetical protein	-				0		-				0		bi	1	4080	fig|6666666.151245.peg.4080	98.04	hypothetical protein	-				0		bi	8	6849	fig|6666666.151419.peg.6849	26.22	hypothetical protein	-				0		bi	3	458	fig|6666666.151413.peg.458	94.61	hypothetical protein
	30	2030	141	fig|6666666.130311.peg.2030	hypothetical protein	-				0		-				0		bi	1	4084	fig|6666666.151245.peg.4084	94.29	hypothetical protein	bi	5	420	fig|6666666.151416.peg.420	79.26	hypothetical protein	bi	1	2716	fig|6666666.151419.peg.2716	48.12	hypothetical protein	bi	1	27	fig|6666666.151246.peg.27	96.43	hypothetical protein	bi	87	1775	fig|6666666.151413.peg.1775	95.71	hypothetical protein
	30	2088	137	fig|6666666.130311.peg.2088	hypothetical protein	-				0		-				0		bi	1	4370	fig|6666666.151245.peg.4370	99.26	hypothetical protein	-				0		-				0		-				0		-				0
	30	2095	170	fig|6666666.130311.peg.2095	hypothetical protein	-				0		-				0		bi	1	4362	fig|6666666.151245.peg.4362	97.4	ORF_ID:slr6044 hypothetical protein	-				0		uni	5	4211	fig|6666666.151419.peg.4211	65.24	hypothetical protein	-				0		-				0
	30	2115	261	fig|6666666.130311.peg.2115	hypothetical protein	-				0		-				0		bi	1	4100	fig|6666666.151245.peg.4100	96.54	Ferric reductase (1.6.99.14)	-				0		-				0		bi	1	8	fig|6666666.151246.peg.8	96.54	Ferric reductase (1.6.99.14)	bi	87	1792	fig|6666666.151413.peg.1792	96.15	Ferric reductase (1.6.99.14)
	35	2153	47	fig|6666666.130311.peg.2153	hypothetical protein	-				0		-				0		bi	1	26	fig|6666666.151245.peg.26	88.89	hypothetical protein	-				0		-				0		bi	139	6130	fig|6666666.151246.peg.6130	88.89	hypothetical protein	-				0
	35	2164	50	fig|6666666.130311.peg.2164	hypothetical protein	-				0		-				0		bi	1	14	fig|6666666.151245.peg.14	100	hypothetical protein	-				0		-				0		bi	154	6709	fig|6666666.151246.peg.6709	100	hypothetical protein	bi	151	5025	fig|6666666.151413.peg.5025	97.96	hypothetical protein
	36	2196	38	fig|6666666.130311.peg.2196	hypothetical protein	-				0		-				0		bi	1	443	fig|6666666.151245.peg.443	100	hypothetical protein	-				0		-				0		-				0		bi	157	5349	fig|6666666.151413.peg.5349	100	hypothetical protein
	41	2245	41	fig|6666666.130311.peg.2245	hypothetical protein	-				0		-				0		bi	1	3837	fig|6666666.151245.peg.3837	100	hypothetical protein	-				0		-				0		bi	105	4605	fig|6666666.151246.peg.4605	97.5	hypothetical protein	bi	46	1340	fig|6666666.151413.peg.1340	100	hypothetical protein
	41	2253	442	fig|6666666.130311.peg.2253	hypothetical protein	-				0		-				0		bi	1	3828	fig|6666666.151245.peg.3828	96.83	hypothetical protein	-				0		-				0		bi	105	4614	fig|6666666.151246.peg.4614	97.05	hypothetical protein	bi	46	1331	fig|6666666.151413.peg.1331	96.83	hypothetical protein
	41	2255	45	fig|6666666.130311.peg.2255	hypothetical protein	-				0		-				0		bi	1	2001	fig|6666666.151245.peg.2001	82.14	hypothetical protein	-				0		-				0		bi	54	1343	fig|6666666.151246.peg.1343	82.14	hypothetical protein	-				0
	41	2258	38	fig|6666666.130311.peg.2258	hypothetical protein	-				0		-				0		bi	1	3826	fig|6666666.151245.peg.3826	94.59	hypothetical protein	-				0		-				0		bi	105	4616	fig|6666666.151246.peg.4616	94.44	hypothetical protein	uni	46	1330	fig|6666666.151413.peg.1330	91.89	hypothetical protein
	43	2279	40	fig|6666666.130311.peg.2279	hypothetical protein	-				0		-				0		bi	1	98	fig|6666666.151245.peg.98	92.31	hypothetical protein	-				0		-				0		bi	102	4436	fig|6666666.151246.peg.4436	92.31	hypothetical protein	bi	144	4757	fig|6666666.151413.peg.4757	92.31	hypothetical protein
	43	2288	39	fig|6666666.130311.peg.2288	hypothetical protein	-				0		-				0		bi	1	90	fig|6666666.151245.peg.90	100	hypothetical protein	-				0		-				0		bi	102	4444	fig|6666666.151246.peg.4444	97.37	hypothetical protein	bi	144	4749	fig|6666666.151413.peg.4749	97.37	hypothetical protein
	46	2300	236	fig|6666666.130311.peg.2300	hypothetical protein	-				0		-				0		bi	1	3997	fig|6666666.151245.peg.3997	98.25	hypothetical protein	-				0		-				0		bi	88	3423	fig|6666666.151246.peg.3423	95.88	hypothetical protein	bi	131	3818	fig|6666666.151413.peg.3818	97.37	hypothetical protein
	47	2303	147	fig|6666666.130311.peg.2303	hypothetical protein	-				0		-				0		bi	1	5232	fig|6666666.151245.peg.5232	99.32	hypothetical protein	-				0		-				0		bi	79	2537	fig|6666666.151246.peg.2537	99.32	hypothetical protein	bi	35	1102	fig|6666666.151413.peg.1102	98.63	hypothetical protein
	47	2307	49	fig|6666666.130311.peg.2307	hypothetical protein	-				0		-				0		bi	1	5337	fig|6666666.151245.peg.5337	92.11	hypothetical protein	-				0		-				0		uni	140	6181	fig|6666666.151246.peg.6181	69.05	hypothetical protein	bi	13	675	fig|6666666.151413.peg.675	92.11	hypothetical protein
	47	2312	67	fig|6666666.130311.peg.2312	hypothetical protein	-				0		-				0		bi	1	5342	fig|6666666.151245.peg.5342	100	hypothetical protein	bi	16	3520	fig|6666666.151416.peg.3520	86.36	hypothetical protein	bi	1	2455	fig|6666666.151419.peg.2455	77.27	hypothetical protein	-				0		-				0
	47	2326	56	fig|6666666.130311.peg.2326	hypothetical protein	-				0		-				0		bi	1	5355	fig|6666666.151245.peg.5355	98.18	hypothetical protein	-				0		-				0		bi	81	2701	fig|6666666.151246.peg.2701	98.18	hypothetical protein	-				0
	47	2331	213	fig|6666666.130311.peg.2331	hypothetical protein	-				0		-				0		bi	2	6350	fig|6666666.151245.peg.6350	40.78	hypothetical protein	-				0		uni	8	7102	fig|6666666.151419.peg.7102	42.58	hypothetical protein	-				0		-				0
	47	2348	49	fig|6666666.130311.peg.2348	hypothetical protein	-				0		-				0		bi	1	5374	fig|6666666.151245.peg.5374	97.92	hypothetical protein	-				0		-				0		-				0		-				0
	47	2352	41	fig|6666666.130311.peg.2352	hypothetical protein	-				0		-				0		bi	1	5378	fig|6666666.151245.peg.5378	100	hypothetical protein	-				0		-				0		bi	81	2679	fig|6666666.151246.peg.2679	100	hypothetical protein	-				0
	47	2354	42	fig|6666666.130311.peg.2354	hypothetical protein	-				0		-				0		bi	1	5380	fig|6666666.151245.peg.5380	100	hypothetical protein	-				0		-				0		-				0		-				0
	47	2361	78	fig|6666666.130311.peg.2361	hypothetical protein	-				0		-				0		bi	1	5392	fig|6666666.151245.peg.5392	96.1	Protein of unknown function DUF820	-				0		-				0		bi	108	4892	fig|6666666.151246.peg.4892	96.1	Protein of unknown function DUF820	bi	13	730	fig|6666666.151413.peg.730	96.1	Protein of unknown function DUF820
	47	2365	38	fig|6666666.130311.peg.2365	hypothetical protein	-				0		-				0		bi	1	5395	fig|6666666.151245.peg.5395	97.3	hypothetical protein	-				0		-				0		bi	155	6723	fig|6666666.151246.peg.6723	89.19	DNA segregation ATPase FtsK/SpoIIIE and related proteins	-				0
	47	2366	321	fig|6666666.130311.peg.2366	hypothetical protein	-				0		-				0		bi	1	5396	fig|6666666.151245.peg.5396	99.06	hypothetical protein	-				0		bi	1	54	fig|6666666.151419.peg.54	81.96	hypothetical protein	bi	155	6722	fig|6666666.151246.peg.6722	98.44	hypothetical protein	bi	13	733	fig|6666666.151413.peg.733	97.19	hypothetical protein
	47	2369	157	fig|6666666.130311.peg.2369	hypothetical protein	-				0		-				0		bi	1	5399	fig|6666666.151245.peg.5399	98.64	hypothetical protein	-				0		bi	6	5707	fig|6666666.151419.peg.5707	38.26	tetracenomycin polyketide synthesis hydroxylase tcmh	bi	155	6719	fig|6666666.151246.peg.6719	98.64	hypothetical protein	bi	13	736	fig|6666666.151413.peg.736	98.64	hypothetical protein
	48	2377	257	fig|6666666.130311.peg.2377	hypothetical protein	-				0		-				0		bi	2	6353	fig|6666666.151245.peg.6353	37.11	hypothetical protein	-				0		-				0		-				0		-				0
	49	2391	45	fig|6666666.130311.peg.2391	hypothetical protein	-				0		-				0		bi	1	5607	fig|6666666.151245.peg.5607	100	hypothetical protein	bi	6	532	fig|6666666.151416.peg.532	85.71	hypothetical protein	-				0		bi	101	4394	fig|6666666.151246.peg.4394	100	hypothetical protein	bi	33	1064	fig|6666666.151413.peg.1064	100	hypothetical protein
	49	2393	47	fig|6666666.130311.peg.2393	hypothetical protein	-				0		-				0		bi	1	5609	fig|6666666.151245.peg.5609	71.88	hypothetical protein	-				0		-				0		-				0		-				0
	49	2396	49	fig|6666666.130311.peg.2396	hypothetical protein	-				0		-				0		bi	1	5612	fig|6666666.151245.peg.5612	91.67	hypothetical protein	-				0		-				0		bi	101	4398	fig|6666666.151246.peg.4398	93.75	hypothetical protein	bi	33	1060	fig|6666666.151413.peg.1060	100	hypothetical protein
	49	2408	45	fig|6666666.130311.peg.2408	hypothetical protein	-				0		-				0		bi	1	5624	fig|6666666.151245.peg.5624	100	hypothetical protein	bi	2	95	fig|6666666.151416.peg.95	90.7	hypothetical protein	bi	5	3618	fig|6666666.151419.peg.3618	80	hypothetical protein	bi	101	4410	fig|6666666.151246.peg.4410	100	hypothetical protein	bi	159	5409	fig|6666666.151413.peg.5409	100	hypothetical protein
	49	2429	40	fig|6666666.130311.peg.2429	hypothetical protein	-				0		-				0		bi	1	5649	fig|6666666.151245.peg.5649	97.44	hypothetical protein	-				0		-				0		bi	101	4429	fig|6666666.151246.peg.4429	94.87	hypothetical protein	bi	137	4302	fig|6666666.151413.peg.4302	97.44	hypothetical protein
	49	2462	41	fig|6666666.130311.peg.2462	hypothetical protein	-				0		-				0		bi	1	5681	fig|6666666.151245.peg.5681	95	hypothetical protein	-				0		-				0		-				0		-				0
	50	2470	117	fig|6666666.130311.peg.2470	hypothetical protein	-				0		-				0		bi	1	4195	fig|6666666.151245.peg.4195	99.14	hypothetical protein	-				0		bi	8	7334	fig|6666666.151419.peg.7334	78.57	hypothetical protein	bi	17	784	fig|6666666.151246.peg.784	99.14	hypothetical protein	-				0
	50	2472	140	fig|6666666.130311.peg.2472	hypothetical protein	-				0		-				0		bi	1	4197	fig|6666666.151245.peg.4197	95.88	hypothetical protein	-				0		bi	8	7337	fig|6666666.151419.peg.7337	85.29	hypothetical protein	-				0		-				0
	50	2476	44	fig|6666666.130311.peg.2476	hypothetical protein	-				0		-				0		bi	3	6528	fig|6666666.151245.peg.6528	92.68	hypothetical protein	-				0		-				0		-				0		-				0
	50	2483	120	fig|6666666.130311.peg.2483	hypothetical protein	-				0		-				0		bi	1	4226	fig|6666666.151245.peg.4226	97.83	hypothetical protein	-				0		-				0		-				0		-				0
	52	2519	72	fig|6666666.130311.peg.2519	hypothetical protein	-				0		-				0		bi	1	4254	fig|6666666.151245.peg.4254	98.59	hypothetical protein	-				0		-				0		-				0		-				0
	58	2595	72	fig|6666666.130311.peg.2595	hypothetical protein	-				0		-				0		bi	8	6730	fig|6666666.151245.peg.6730	95.74	hypothetical protein	-				0		-				0		-				0		-				0
	60	2607	180	fig|6666666.130311.peg.2607	hypothetical protein	-				0		-				0		bi	1	3029	fig|6666666.151245.peg.3029	88.83	hypothetical protein	-				0		-				0		-				0		-				0
	62	2615	48	fig|6666666.130311.peg.2615	hypothetical protein	-				0		-				0		bi	1	5880	fig|6666666.151245.peg.5880	97.87	hypothetical protein	-				0		-				0		bi	94	3866	fig|6666666.151246.peg.3866	97.87	hypothetical protein	-				0
	62	2647	40	fig|6666666.130311.peg.2647	hypothetical protein	-				0		-				0		bi	1	5915	fig|6666666.151245.peg.5915	100	hypothetical protein	-				0		-				0		bi	125	5622	fig|6666666.151246.peg.5622	100	hypothetical protein	-				0
	62	2658	280	fig|6666666.130311.peg.2658	hypothetical protein	-				0		-				0		bi	1	5929	fig|6666666.151245.peg.5929	99.28	hypothetical protein	-				0		bi	1	887	fig|6666666.151419.peg.887	71.67	hypothetical protein	bi	125	5607	fig|6666666.151246.peg.5607	99.28	hypothetical protein	bi	109	2344	fig|6666666.151413.peg.2344	99.28	hypothetical protein
	62	2660	91	fig|6666666.130311.peg.2660	hypothetical protein	-				0		-				0		bi	1	5931	fig|6666666.151245.peg.5931	100	hypothetical protein	uni	7	730	fig|6666666.151416.peg.730	29.09	Permeases of the major facilitator superfamily	-				0		bi	84	2933	fig|6666666.151246.peg.2933	100	hypothetical protein	-				0
	62	2689	43	fig|6666666.130311.peg.2689	hypothetical protein	-				0		-				0		bi	1	5962	fig|6666666.151245.peg.5962	74.36	hypothetical protein	-				0		-				0		-				0		bi	109	2378	fig|6666666.151413.peg.2378	72.09	hypothetical protein
	62	2693	39	fig|6666666.130311.peg.2693	hypothetical protein	-				0		-				0		bi	1	5967	fig|6666666.151245.peg.5967	81.08	hypothetical protein	-				0		-				0		-				0		bi	109	2383	fig|6666666.151413.peg.2383	86.49	hypothetical protein
	62	2697	44	fig|6666666.130311.peg.2697	hypothetical protein	-				0		-				0		bi	1	5971	fig|6666666.151245.peg.5971	100	hypothetical protein	-				0		-				0		bi	84	2969	fig|6666666.151246.peg.2969	100	hypothetical protein	bi	109	2387	fig|6666666.151413.peg.2387	100	hypothetical protein
	62	2731	48	fig|6666666.130311.peg.2731	hypothetical protein	-				0		-				0		bi	1	6008	fig|6666666.151245.peg.6008	93.62	hypothetical protein	-				0		-				0		bi	84	3003	fig|6666666.151246.peg.3003	93.62	hypothetical protein	bi	109	2422	fig|6666666.151413.peg.2422	93.62	hypothetical protein
	62	2750	135	fig|6666666.130311.peg.2750	hypothetical protein	-				0		-				0		bi	1	6028	fig|6666666.151245.peg.6028	89.63	hypothetical protein	-				0		-				0		bi	83	2866	fig|6666666.151246.peg.2866	89.63	hypothetical protein	bi	112	2447	fig|6666666.151413.peg.2447	89.63	hypothetical protein
	62	2751	75	fig|6666666.130311.peg.2751	hypothetical protein	-				0		-				0		bi	1	6029	fig|6666666.151245.peg.6029	94.87	hypothetical protein	-				0		-				0		-				0		bi	112	2448	fig|6666666.151413.peg.2448	93.59	hypothetical protein
	62	2759	123	fig|6666666.130311.peg.2759	hypothetical protein	-				0		-				0		bi	1	6037	fig|6666666.151245.peg.6037	100	hypothetical protein	-				0		-				0		bi	83	2874	fig|6666666.151246.peg.2874	99.18	hypothetical protein	bi	112	2457	fig|6666666.151413.peg.2457	99.18	hypothetical protein
	62	2771	44	fig|6666666.130311.peg.2771	hypothetical protein	-				0		-				0		bi	1	6049	fig|6666666.151245.peg.6049	94.12	hypothetical protein	-				0		-				0		bi	83	2886	fig|6666666.151246.peg.2886	97.06	hypothetical protein	-				0
	62	2777	38	fig|6666666.130311.peg.2777	hypothetical protein	-				0		-				0		bi	1	6057	fig|6666666.151245.peg.6057	97.3	hypothetical protein	-				0		-				0		bi	83	2895	fig|6666666.151246.peg.2895	100	hypothetical protein	bi	112	2478	fig|6666666.151413.peg.2478	100	hypothetical protein
	62	2793	38	fig|6666666.130311.peg.2793	hypothetical protein	-				0		-				0		bi	1	6077	fig|6666666.151245.peg.6077	97.3	hypothetical protein	bi	17	3732	fig|6666666.151416.peg.3732	94.59	hypothetical protein	-				0		bi	83	2908	fig|6666666.151246.peg.2908	100	hypothetical protein	bi	112	2495	fig|6666666.151413.peg.2495	97.3	hypothetical protein
	62	2803	514	fig|6666666.130311.peg.2803	hypothetical protein	-				0		-				0		bi	1	6090	fig|6666666.151245.peg.6090	99.22	hypothetical protein	-				0		-				0		bi	83	2922	fig|6666666.151246.peg.2922	99.42	hypothetical protein	bi	112	2509	fig|6666666.151413.peg.2509	99.03	hypothetical protein
	62	2836	52	fig|6666666.130311.peg.2836	hypothetical protein	-				0		-				0		bi	1	608	fig|6666666.151245.peg.608	87.5	hypothetical protein	bi	12	1760	fig|6666666.151416.peg.1760	62.16	hypothetical protein	-				0		bi	78	2477	fig|6666666.151246.peg.2477	87.5	hypothetical protein	bi	132	4009	fig|6666666.151413.peg.4009	87.5	hypothetical protein
	62	2838	42	fig|6666666.130311.peg.2838	hypothetical protein	-				0		-				0		bi	1	6124	fig|6666666.151245.peg.6124	97.44	FIG00872311: hypothetical protein	-				0		-				0		-				0		-				0
	62	2854	40	fig|6666666.130311.peg.2854	hypothetical protein	-				0		-				0		bi	1	6147	fig|6666666.151245.peg.6147	97.44	hypothetical protein	-				0		-				0		bi	87	3379	fig|6666666.151246.peg.3379	100	hypothetical protein	bi	165	5604	fig|6666666.151413.peg.5604	100	hypothetical protein
	62	2877	41	fig|6666666.130311.peg.2877	hypothetical protein	-				0		-				0		bi	1	6169	fig|6666666.151245.peg.6169	100	hypothetical protein	-				0		-				0		-				0		-				0
	62	2940	43	fig|6666666.130311.peg.2940	hypothetical protein	-				0		-				0		bi	1	6226	fig|6666666.151245.peg.6226	95.24	hypothetical protein	-				0		-				0		bi	122	5549	fig|6666666.151246.peg.5549	95.24	hypothetical protein	bi	165	5686	fig|6666666.151413.peg.5686	95.24	hypothetical protein
	62	2950	56	fig|6666666.130311.peg.2950	hypothetical protein	-				0		-				0		bi	1	6236	fig|6666666.151245.peg.6236	94.55	hypothetical protein	-				0		-				0		-				0		bi	165	5698	fig|6666666.151413.peg.5698	94.55	hypothetical protein
	62	2951	39	fig|6666666.130311.peg.2951	hypothetical protein	-				0		-				0		bi	1	6237	fig|6666666.151245.peg.6237	94.74	hypothetical protein	-				0		-				0		-				0		-				0
	62	2965	48	fig|6666666.130311.peg.2965	hypothetical protein	-				0		-				0		bi	1	6251	fig|6666666.151245.peg.6251	80	hypothetical protein	-				0		-				0		bi	97	4011	fig|6666666.151246.peg.4011	83.33	hypothetical protein	bi	121	3042	fig|6666666.151413.peg.3042	80	hypothetical protein
	62	2998	39	fig|6666666.130311.peg.2998	hypothetical protein	-				0		-				0		bi	1	6283	fig|6666666.151245.peg.6283	91.43	hypothetical protein	-				0		-				0		bi	97	4045	fig|6666666.151246.peg.4045	94.29	hypothetical protein	bi	121	3074	fig|6666666.151413.peg.3074	92.11	hypothetical protein
	62	3025	100	fig|6666666.130311.peg.3025	hypothetical protein	-				0		-				0		bi	1	6311	fig|6666666.151245.peg.6311	98.99	hypothetical protein	uni	19	5025	fig|6666666.151416.peg.5025	65.38	hypothetical protein	-				0		bi	97	4076	fig|6666666.151246.peg.4076	98.99	hypothetical protein	bi	121	3099	fig|6666666.151413.peg.3099	96.97	hypothetical protein
	67	3042	204	fig|6666666.130311.peg.3042	hypothetical protein	-				0		-				0		bi	1	3464	fig|6666666.151245.peg.3464	98.03	hypothetical protein	-				0		-				0		bi	75	2148	fig|6666666.151246.peg.2148	98.03	hypothetical protein	bi	139	4399	fig|6666666.151413.peg.4399	97.54	hypothetical protein
	67	3043	604	fig|6666666.130311.peg.3043	hypothetical protein	-				0		-				0		bi	1	3465	fig|6666666.151245.peg.3465	94.66	hypothetical protein	-				0		-				0		bi	75	2147	fig|6666666.151246.peg.2147	94.33	hypothetical protein	bi	139	4398	fig|6666666.151413.peg.4398	95.64	hypothetical protein
	67	3130	138	fig|6666666.130311.peg.3130	hypothetical protein	-				0		-				0		bi	1	3549	fig|6666666.151245.peg.3549	100	hypothetical protein	-				0		-				0		bi	75	2059	fig|6666666.151246.peg.2059	100	hypothetical protein	-				0
	67	3131	82	fig|6666666.130311.peg.3131	hypothetical protein	-				0		-				0		bi	1	3550	fig|6666666.151245.peg.3550	96.3	hypothetical protein	-				0		-				0		bi	75	2058	fig|6666666.151246.peg.2058	100	hypothetical protein	-				0
	67	3160	127	fig|6666666.130311.peg.3160	hypothetical protein	-				0		-				0		bi	1	3583	fig|6666666.151245.peg.3583	97.48	hypothetical protein	-				0		bi	1	640	fig|6666666.151419.peg.640	47.27	hypothetical protein	bi	75	2025	fig|6666666.151246.peg.2025	96.03	hypothetical protein	bi	67	1543	fig|6666666.151413.peg.1543	98.18	hypothetical protein
	67	3161	98	fig|6666666.130311.peg.3161	hypothetical protein	-				0		-				0		bi	1	3584	fig|6666666.151245.peg.3584	96.91	hypothetical protein	-				0		bi	4	3304	fig|6666666.151419.peg.3304	41.56	hypothetical protein	bi	75	2024	fig|6666666.151246.peg.2024	96.91	hypothetical protein	bi	67	1544	fig|6666666.151413.peg.1544	98.97	hypothetical protein
	67	3187	339	fig|6666666.130311.peg.3187	hypothetical protein	-				0		-				0		bi	1	3611	fig|6666666.151245.peg.3611	99.41	hypothetical protein	-				0		-				0		bi	75	1998	fig|6666666.151246.peg.1998	99.11	hypothetical protein	bi	67	1572	fig|6666666.151413.peg.1572	99.7	hypothetical protein
	67	3188	253	fig|6666666.130311.peg.3188	hypothetical protein	-				0		-				0		bi	1	3612	fig|6666666.151245.peg.3612	98.81	hypothetical protein	-				0		-				0		bi	75	1997	fig|6666666.151246.peg.1997	98.81	hypothetical protein	bi	67	1573	fig|6666666.151413.peg.1573	99.21	hypothetical protein
	67	3190	355	fig|6666666.130311.peg.3190	hypothetical protein	-				0		-				0		bi	1	3614	fig|6666666.151245.peg.3614	99.44	hypothetical protein	bi	9	1149	fig|6666666.151416.peg.1149	77.68	hypothetical protein	-				0		bi	75	1995	fig|6666666.151246.peg.1995	99.44	hypothetical protein	bi	67	1575	fig|6666666.151413.peg.1575	99.15	hypothetical protein
	67	3193	230	fig|6666666.130311.peg.3193	hypothetical protein	-				0		-				0		bi	1	3617	fig|6666666.151245.peg.3617	99.13	hypothetical protein	-				0		-				0		bi	75	1992	fig|6666666.151246.peg.1992	98.25	hypothetical protein	bi	67	1578	fig|6666666.151413.peg.1578	98.25	hypothetical protein
	67	3194	464	fig|6666666.130311.peg.3194	hypothetical protein	-				0		-				0		bi	1	3618	fig|6666666.151245.peg.3618	100	hypothetical protein	-				0		-				0		bi	75	1991	fig|6666666.151246.peg.1991	100	hypothetical protein	bi	67	1579	fig|6666666.151413.peg.1579	99.78	hypothetical protein
	67	3201	41	fig|6666666.130311.peg.3201	hypothetical protein	-				0		-				0		bi	1	3627	fig|6666666.151245.peg.3627	100	hypothetical protein	bi	17	3892	fig|6666666.151416.peg.3892	82.5	hypothetical protein	-				0		bi	75	1983	fig|6666666.151246.peg.1983	100	hypothetical protein	bi	67	1586	fig|6666666.151413.peg.1586	100	hypothetical protein
	67	3204	42	fig|6666666.130311.peg.3204	hypothetical protein	-				0		-				0		bi	1	3630	fig|6666666.151245.peg.3630	100	hypothetical protein	-				0		-				0		-				0		bi	67	1589	fig|6666666.151413.peg.1589	100	hypothetical protein
	67	3207	58	fig|6666666.130311.peg.3207	hypothetical protein	-				0		-				0		bi	1	3631	fig|6666666.151245.peg.3631	98.25	hypothetical protein	-				0		-				0		bi	75	1978	fig|6666666.151246.peg.1978	98.25	hypothetical protein	bi	67	1591	fig|6666666.151413.peg.1591	98.25	hypothetical protein
	67	3231	311	fig|6666666.130311.peg.3231	hypothetical protein	-				0		-				0		bi	1	3652	fig|6666666.151245.peg.3652	91.11	hypothetical protein	-				0		-				0		-				0		-				0
	67	3232	67	fig|6666666.130311.peg.3232	hypothetical protein	-				0		-				0		bi	1	3653	fig|6666666.151245.peg.3653	100	hypothetical protein	-				0		bi	1	1532	fig|6666666.151419.peg.1532	36.36	hypothetical protein	bi	75	1954	fig|6666666.151246.peg.1954	96.97	hypothetical protein	bi	147	4888	fig|6666666.151413.peg.4888	37.88	hypothetical protein
	68	3242	108	fig|6666666.130311.peg.3242	hypothetical protein	-				0		-				0		bi	1	1202	fig|6666666.151245.peg.1202	86	hypothetical protein	-				0		-				0		-				0		-				0
	68	3244	40	fig|6666666.130311.peg.3244	hypothetical protein	-				0		-				0		bi	1	1200	fig|6666666.151245.peg.1200	100	hypothetical protein	-				0		-				0		bi	2	50	fig|6666666.151246.peg.50	100	hypothetical protein	bi	176	6024	fig|6666666.151413.peg.6024	100	hypothetical protein
	68	3249	41	fig|6666666.130311.peg.3249	hypothetical protein	-				0		-				0		bi	1	1194	fig|6666666.151245.peg.1194	100	hypothetical protein	-				0		-				0		bi	2	44	fig|6666666.151246.peg.44	100	hypothetical protein	-				0
	68	3252	50	fig|6666666.130311.peg.3252	hypothetical protein	-				0		-				0		bi	1	1191	fig|6666666.151245.peg.1191	95.92	hypothetical protein	-				0		-				0		bi	2	41	fig|6666666.151246.peg.41	95.92	hypothetical protein	bi	176	6032	fig|6666666.151413.peg.6032	95.92	hypothetical protein
	68	3257	46	fig|6666666.130311.peg.3257	hypothetical protein	-				0		-				0		bi	1	1184	fig|6666666.151245.peg.1184	93.33	hypothetical protein	-				0		-				0		-				0		bi	176	6038	fig|6666666.151413.peg.6038	93.33	hypothetical protein
	68	3258	107	fig|6666666.130311.peg.3258	hypothetical protein	-				0		-				0		bi	1	1183	fig|6666666.151245.peg.1183	99.06	hypothetical protein	-				0		bi	1	1415	fig|6666666.151419.peg.1415	64.76	hypothetical protein	bi	2	36	fig|6666666.151246.peg.36	99.06	hypothetical protein	bi	176	6039	fig|6666666.151413.peg.6039	98.11	hypothetical protein
	68	3272	43	fig|6666666.130311.peg.3272	hypothetical protein	-				0		-				0		bi	1	1167	fig|6666666.151245.peg.1167	100	hypothetical protein	-				0		-				0		bi	151	6653	fig|6666666.151246.peg.6653	95.12	hypothetical protein	bi	176	6055	fig|6666666.151413.peg.6055	100	hypothetical protein
	68	3280	39	fig|6666666.130311.peg.3280	hypothetical protein	-				0		-				0		bi	1	1159	fig|6666666.151245.peg.1159	90.48	hypothetical protein	-				0		-				0		bi	151	6645	fig|6666666.151246.peg.6645	95.45	hypothetical protein	-				0
	68	3311	61	fig|6666666.130311.peg.3311	hypothetical protein	-				0		-				0		bi	1	1128	fig|6666666.151245.peg.1128	98.33	hypothetical protein	-				0		-				0		bi	151	6612	fig|6666666.151246.peg.6612	98.33	hypothetical protein	bi	176	6095	fig|6666666.151413.peg.6095	96.67	hypothetical protein
	68	3330	40	fig|6666666.130311.peg.3330	hypothetical protein	-				0		-				0		bi	1	1109	fig|6666666.151245.peg.1109	92.31	hypothetical protein	-				0		-				0		bi	151	6593	fig|6666666.151246.peg.6593	89.74	FIG005666: putative helicase	bi	176	6115	fig|6666666.151413.peg.6115	89.74	hypothetical protein
	68	3333	72	fig|6666666.130311.peg.3333	hypothetical protein	-				0		-				0		bi	1	1102	fig|6666666.151245.peg.1102	100	hypothetical protein	-				0		-				0		bi	151	6585	fig|6666666.151246.peg.6585	100	hypothetical protein	bi	176	6119	fig|6666666.151413.peg.6119	100	hypothetical protein
	68	3358	134	fig|6666666.130311.peg.3358	hypothetical protein	-				0		-				0		bi	1	1074	fig|6666666.151245.peg.1074	98.5	hypothetical protein	-				0		-				0		bi	151	6559	fig|6666666.151246.peg.6559	98.5	hypothetical protein	bi	135	4198	fig|6666666.151413.peg.4198	97.74	hypothetical protein
	68	3387	62	fig|6666666.130311.peg.3387	hypothetical protein	-				0		-				0		bi	1	4576	fig|6666666.151245.peg.4576	67.35	hypothetical protein	-				0		-				0		uni	79	2550	fig|6666666.151246.peg.2550	78.69	RND multidrug efflux transporter; Acriflavin resistance protein	uni	35	1119	fig|6666666.151413.peg.1119	78.69	RND multidrug efflux transporter; Acriflavin resistance protein
	68	3393	221	fig|6666666.130311.peg.3393	hypothetical protein	-				0		-				0		bi	1	1039	fig|6666666.151245.peg.1039	100	hypothetical protein	-				0		-				0		bi	151	6522	fig|6666666.151246.peg.6522	100	hypothetical protein	bi	197	6634	fig|6666666.151413.peg.6634	99.55	hypothetical protein
	68	3404	65	fig|6666666.130311.peg.3404	hypothetical protein	-				0		-				0		bi	1	1027	fig|6666666.151245.peg.1027	95.31	hypothetical protein	-				0		-				0		-				0		bi	7	513	fig|6666666.151413.peg.513	95.31	hypothetical protein
	68	3415	70	fig|6666666.130311.peg.3415	hypothetical protein	-				0		-				0		bi	1	1016	fig|6666666.151245.peg.1016	98.55	hypothetical protein	-				0		-				0		bi	151	6498	fig|6666666.151246.peg.6498	98.55	hypothetical protein	bi	7	525	fig|6666666.151413.peg.525	98.55	hypothetical protein
	68	3437	39	fig|6666666.130311.peg.3437	hypothetical protein	-				0		-				0		bi	1	993	fig|6666666.151245.peg.993	94.74	hypothetical protein	-				0		-				0		bi	64	1448	fig|6666666.151246.peg.1448	94.74	hypothetical protein	bi	161	5463	fig|6666666.151413.peg.5463	100	hypothetical protein
	68	3456	120	fig|6666666.130311.peg.3456	hypothetical protein	-				0		-				0		bi	1	975	fig|6666666.151245.peg.975	98.32	hypothetical protein	-				0		-				0		bi	64	1466	fig|6666666.151246.peg.1466	99.16	hypothetical protein	-				0
	68	3458	56	fig|6666666.130311.peg.3458	hypothetical protein	-				0		-				0		bi	1	973	fig|6666666.151245.peg.973	65.79	hypothetical protein	-				0		-				0		-				0		uni	13	697	fig|6666666.151413.peg.697	50.98	hypothetical protein
	68	3467	58	fig|6666666.130311.peg.3467	hypothetical protein	-				0		-				0		bi	1	963	fig|6666666.151245.peg.963	94.23	hypothetical protein	-				0		-				0		bi	64	1478	fig|6666666.151246.peg.1478	96.49	hypothetical protein	bi	188	6474	fig|6666666.151413.peg.6474	94.74	hypothetical protein
	68	3485	38	fig|6666666.130311.peg.3485	hypothetical protein	-				0		-				0		bi	1	939	fig|6666666.151245.peg.939	91.18	hypothetical protein	-				0		-				0		bi	64	1499	fig|6666666.151246.peg.1499	92.11	hypothetical protein	-				0
	69	3507	38	fig|6666666.130311.peg.3507	hypothetical protein	-				0		-				0		bi	1	4816	fig|6666666.151245.peg.4816	81.82	FIG00872311: hypothetical protein	-				0		-				0		bi	97	4005	fig|6666666.151246.peg.4005	94.44	hypothetical protein	-				0
	69	3518	40	fig|6666666.130311.peg.3518	hypothetical protein	-				0		-				0		bi	1	4806	fig|6666666.151245.peg.4806	100	hypothetical protein	-				0		-				0		bi	86	3335	fig|6666666.151246.peg.3335	100	hypothetical protein	bi	103	2097	fig|6666666.151413.peg.2097	100	hypothetical protein
	69	3539	45	fig|6666666.130311.peg.3539	hypothetical protein	-				0		-				0		bi	1	4786	fig|6666666.151245.peg.4786	97.73	hypothetical protein	-				0		-				0		-				0		bi	103	2076	fig|6666666.151413.peg.2076	97.73	hypothetical protein
	69	3544	41	fig|6666666.130311.peg.3544	hypothetical protein	-				0		-				0		bi	1	4781	fig|6666666.151245.peg.4781	100	hypothetical protein	-				0		-				0		-				0		-				0
	69	3593	47	fig|6666666.130311.peg.3593	hypothetical protein	-				0		-				0		bi	1	4734	fig|6666666.151245.peg.4734	95.65	hypothetical protein	-				0		-				0		-				0		-				0
	69	3604	38	fig|6666666.130311.peg.3604	hypothetical protein	-				0		-				0		bi	1	4723	fig|6666666.151245.peg.4723	94.59	hypothetical protein	-				0		-				0		bi	86	3253	fig|6666666.151246.peg.3253	94.59	hypothetical protein	bi	103	2013	fig|6666666.151413.peg.2013	94.59	hypothetical protein
	69	3606	43	fig|6666666.130311.peg.3606	hypothetical protein	-				0		-				0		bi	1	4721	fig|6666666.151245.peg.4721	100	hypothetical protein	-				0		-				0		-				0		-				0
	69	3616	44	fig|6666666.130311.peg.3616	hypothetical protein	-				0		-				0		bi	1	782	fig|6666666.151245.peg.782	76.47	hypothetical protein	-				0		-				0		-				0		bi	103	2004	fig|6666666.151413.peg.2004	86.05	hypothetical protein
	69	3626	54	fig|6666666.130311.peg.3626	hypothetical protein	-				0		-				0		bi	1	4703	fig|6666666.151245.peg.4703	98.11	hypothetical protein	-				0		-				0		bi	86	3233	fig|6666666.151246.peg.3233	100	hypothetical protein	bi	103	1992	fig|6666666.151413.peg.1992	96.23	hypothetical protein
	69	3631	63	fig|6666666.130311.peg.3631	hypothetical protein	-				0		-				0		bi	1	4698	fig|6666666.151245.peg.4698	98.39	hypothetical protein	-				0		-				0		-				0		bi	103	1987	fig|6666666.151413.peg.1987	98.39	hypothetical protein
	69	3635	64	fig|6666666.130311.peg.3635	hypothetical protein	-				0		-				0		bi	1	4693	fig|6666666.151245.peg.4693	94.44	hypothetical protein	-				0		-				0		bi	86	3224	fig|6666666.151246.peg.3224	91.67	hypothetical protein	bi	103	1982	fig|6666666.151413.peg.1982	82.54	hypothetical protein
	69	3647	58	fig|6666666.130311.peg.3647	hypothetical protein	-				0		-				0		bi	1	4681	fig|6666666.151245.peg.4681	100	hypothetical protein	-				0		-				0		bi	86	3210	fig|6666666.151246.peg.3210	100	hypothetical protein	bi	103	1970	fig|6666666.151413.peg.1970	100	hypothetical protein
	69	3664	39	fig|6666666.130311.peg.3664	hypothetical protein	-				0		-				0		bi	1	4665	fig|6666666.151245.peg.4665	100	hypothetical protein	-				0		-				0		bi	86	3195	fig|6666666.151246.peg.3195	94.74	hypothetical protein	bi	103	1954	fig|6666666.151413.peg.1954	92.11	hypothetical protein
	69	3674	39	fig|6666666.130311.peg.3674	hypothetical protein	-				0		-				0		bi	1	4654	fig|6666666.151245.peg.4654	76.74	hypothetical protein	-				0		-				0		-				0		bi	103	1940	fig|6666666.151413.peg.1940	76.74	hypothetical protein
	69	3688	151	fig|6666666.130311.peg.3688	hypothetical protein	-				0		-				0		bi	1	4649	fig|6666666.151245.peg.4649	100	hypothetical protein	-				0		-				0		bi	86	3179	fig|6666666.151246.peg.3179	88.14	hypothetical protein	-				0
	69	3696	77	fig|6666666.130311.peg.3696	hypothetical protein	-				0		-				0		bi	1	4639	fig|6666666.151245.peg.4639	94.74	hypothetical protein	-				0		bi	1	326	fig|6666666.151419.peg.326	80.26	hypothetical protein	bi	86	3169	fig|6666666.151246.peg.3169	94.74	hypothetical protein	bi	5	482	fig|6666666.151413.peg.482	94.74	hypothetical protein
	69	3700	44	fig|6666666.130311.peg.3700	hypothetical protein	-				0		-				0		bi	1	4635	fig|6666666.151245.peg.4635	95.35	hypothetical protein	-				0		-				0		bi	86	3165	fig|6666666.151246.peg.3165	97.67	hypothetical protein	-				0
	69	3702	68	fig|6666666.130311.peg.3702	hypothetical protein	-				0		-				0		bi	1	4634	fig|6666666.151245.peg.4634	96.77	hypothetical protein	-				0		-				0		bi	86	3164	fig|6666666.151246.peg.3164	96.77	hypothetical protein	bi	145	4816	fig|6666666.151413.peg.4816	96.77	hypothetical protein
	69	3706	109	fig|6666666.130311.peg.3706	hypothetical protein	-				0		-				0		bi	1	4630	fig|6666666.151245.peg.4630	98.15	hypothetical protein	bi	17	3708	fig|6666666.151416.peg.3708	84.85	hypothetical protein	bi	1	1584	fig|6666666.151419.peg.1584	59.26	hypothetical protein	bi	86	3160	fig|6666666.151246.peg.3160	97.22	hypothetical protein	bi	145	4813	fig|6666666.151413.peg.4813	98.15	hypothetical protein
	69	3753	142	fig|6666666.130311.peg.3753	hypothetical protein	-				0		-				0		bi	1	4588	fig|6666666.151245.peg.4588	96.45	hypothetical protein	-				0		-				0		bi	86	3117	fig|6666666.151246.peg.3117	96.45	hypothetical protein	bi	143	4728	fig|6666666.151413.peg.4728	95.74	hypothetical protein
	69	3754	44	fig|6666666.130311.peg.3754	hypothetical protein	-				0		-				0		bi	1	4587	fig|6666666.151245.peg.4587	93.02	hypothetical protein	-				0		-				0		bi	86	3116	fig|6666666.151246.peg.3116	93.02	hypothetical protein	bi	143	4727	fig|6666666.151413.peg.4727	93.02	hypothetical protein
	69	3787	41	fig|6666666.130311.peg.3787	hypothetical protein	-				0		-				0		bi	1	4555	fig|6666666.151245.peg.4555	97.5	hypothetical protein	-				0		-				0		bi	72	1678	fig|6666666.151246.peg.1678	92.5	hypothetical protein	bi	143	4695	fig|6666666.151413.peg.4695	97.5	hypothetical protein
	69	3788	142	fig|6666666.130311.peg.3788	hypothetical protein	-				0		-				0		bi	1	4554	fig|6666666.151245.peg.4554	93.66	High-affnity carbon uptake protein Hat/HatR	-				0		bi	1	1160	fig|6666666.151419.peg.1160	59.04	High-affnity carbon uptake protein Hat/HatR	bi	72	1679	fig|6666666.151246.peg.1679	93.66	hypothetical protein	bi	143	4694	fig|6666666.151413.peg.4694	92.96	hypothetical protein
	69	3812	57	fig|6666666.130311.peg.3812	hypothetical protein	-				0		-				0		bi	1	4531	fig|6666666.151245.peg.4531	96.43	hypothetical protein	-				0		-				0		bi	112	5063	fig|6666666.151246.peg.5063	96.43	hypothetical protein	bi	143	4669	fig|6666666.151413.peg.4669	98.21	hypothetical protein
	69	3813	61	fig|6666666.130311.peg.3813	hypothetical protein	-				0		-				0		bi	1	4530	fig|6666666.151245.peg.4530	100	hypothetical protein	-				0		-				0		bi	112	5064	fig|6666666.151246.peg.5064	100	hypothetical protein	bi	143	4668	fig|6666666.151413.peg.4668	100	hypothetical protein
	69	3814	66	fig|6666666.130311.peg.3814	hypothetical protein	-				0		-				0		bi	1	4529	fig|6666666.151245.peg.4529	100	hypothetical protein	-				0		-				0		bi	112	5065	fig|6666666.151246.peg.5065	100	hypothetical protein	bi	143	4667	fig|6666666.151413.peg.4667	100	hypothetical protein
	69	3848	47	fig|6666666.130311.peg.3848	hypothetical protein	-				0		-				0		bi	1	4493	fig|6666666.151245.peg.4493	97.83	hypothetical protein	-				0		-				0		bi	89	3512	fig|6666666.151246.peg.3512	97.83	hypothetical protein	bi	143	4625	fig|6666666.151413.peg.4625	97.83	hypothetical protein
	69	3850	41	fig|6666666.130311.peg.3850	hypothetical protein	-				0		-				0		bi	1	4491	fig|6666666.151245.peg.4491	92.5	hypothetical protein	-				0		-				0		-				0		-				0
	69	3873	50	fig|6666666.130311.peg.3873	hypothetical protein	-				0		-				0		bi	1	4468	fig|6666666.151245.peg.4468	95.92	hypothetical protein	-				0		-				0		bi	89	3535	fig|6666666.151246.peg.3535	95.92	hypothetical protein	bi	143	4603	fig|6666666.151413.peg.4603	91.84	hypothetical protein
	69	3876	45	fig|6666666.130311.peg.3876	hypothetical protein	-				0		-				0		bi	1	4465	fig|6666666.151245.peg.4465	100	hypothetical protein	-				0		-				0		bi	89	3538	fig|6666666.151246.peg.3538	100	hypothetical protein	bi	143	4599	fig|6666666.151413.peg.4599	97.73	hypothetical protein
	69	3881	39	fig|6666666.130311.peg.3881	hypothetical protein	-				0		-				0		bi	1	4460	fig|6666666.151245.peg.4460	100	hypothetical protein	-				0		-				0		bi	89	3543	fig|6666666.151246.peg.3543	100	hypothetical protein	bi	143	4594	fig|6666666.151413.peg.4594	100	hypothetical protein
	69	3887	44	fig|6666666.130311.peg.3887	hypothetical protein	-				0		-				0		bi	1	4455	fig|6666666.151245.peg.4455	97.62	hypothetical protein	-				0		-				0		-				0		-				0
	69	3903	69	fig|6666666.130311.peg.3903	hypothetical protein	-				0		-				0		bi	1	4438	fig|6666666.151245.peg.4438	97.06	hypothetical protein	-				0		-				0		bi	89	3563	fig|6666666.151246.peg.3563	97.06	hypothetical protein	-				0
	69	3905	43	fig|6666666.130311.peg.3905	hypothetical protein	-				0		-				0		bi	1	4436	fig|6666666.151245.peg.4436	97.3	hypothetical protein	-				0		-				0		bi	89	3565	fig|6666666.151246.peg.3565	97.3	hypothetical protein	bi	143	4570	fig|6666666.151413.peg.4570	97.3	hypothetical protein
	69	3910	40	fig|6666666.130311.peg.3910	hypothetical protein	-				0		-				0		bi	1	4431	fig|6666666.151245.peg.4431	100	hypothetical protein	-				0		-				0		bi	89	3570	fig|6666666.151246.peg.3570	100	hypothetical protein	bi	143	4565	fig|6666666.151413.peg.4565	100	hypothetical protein
	69	3920	46	fig|6666666.130311.peg.3920	hypothetical protein	-				0		-				0		bi	1	4420	fig|6666666.151245.peg.4420	89.47	hypothetical protein	-				0		-				0		bi	98	4299	fig|6666666.151246.peg.4299	92.11	hypothetical protein	bi	143	4554	fig|6666666.151413.peg.4554	93.33	hypothetical protein
	69	3924	40	fig|6666666.130311.peg.3924	hypothetical protein	-				0		-				0		bi	1	4416	fig|6666666.151245.peg.4416	100	hypothetical protein	-				0		-				0		bi	98	4296	fig|6666666.151246.peg.4296	100	hypothetical protein	-				0
	69	3926	71	fig|6666666.130311.peg.3926	hypothetical protein	-				0		-				0		bi	1	4414	fig|6666666.151245.peg.4414	98.57	hypothetical protein	-				0		uni	1	2806	fig|6666666.151419.peg.2806	35	Protein of unknown function UPF0150	bi	98	4294	fig|6666666.151246.peg.4294	98.57	hypothetical protein	bi	143	4548	fig|6666666.151413.peg.4548	98.57	hypothetical protein
	69	3927	83	fig|6666666.130311.peg.3927	hypothetical protein	-				0		-				0		bi	1	4413	fig|6666666.151245.peg.4413	96.34	hypothetical protein	-				0		-				0		bi	98	4293	fig|6666666.151246.peg.4293	97.56	hypothetical protein	bi	143	4547	fig|6666666.151413.peg.4547	98.78	hypothetical protein
	69	3938	46	fig|6666666.130311.peg.3938	hypothetical protein	-				0		-				0		bi	1	4132	fig|6666666.151245.peg.4132	100	hypothetical protein	-				0		-				0		bi	98	4283	fig|6666666.151246.peg.4283	100	hypothetical protein	bi	149	4932	fig|6666666.151413.peg.4932	100	hypothetical protein
	69	3964	44	fig|6666666.130311.peg.3964	hypothetical protein	-				0		-				0		bi	1	3362	fig|6666666.151245.peg.3362	93.02	hypothetical protein	-				0		-				0		uni	60	1437	fig|6666666.151246.peg.1437	59.52	hypothetical protein	bi	147	4851	fig|6666666.151413.peg.4851	97.67	hypothetical protein
	69	3987	60	fig|6666666.130311.peg.3987	hypothetical protein	-				0		-				0		bi	1	1404	fig|6666666.151245.peg.1404	84.62	hypothetical protein	-				0		-				0		-				0		bi	1	133	fig|6666666.151413.peg.133	84.62	hypothetical protein
	69	3989	67	fig|6666666.130311.peg.3989	hypothetical protein	-				0		-				0		bi	1	655	fig|6666666.151245.peg.655	67.5	hypothetical protein	-				0		uni	1	1103	fig|6666666.151419.peg.1103	57.38	Williams-Beuren syndrome critical region protein 25	bi	85	3069	fig|6666666.151246.peg.3069	74.36	RND multidrug efflux transporter; Acriflavin resistance protein	bi	156	5325	fig|6666666.151413.peg.5325	75.64	RND multidrug efflux transporter; Acriflavin resistance protein
	69	3997	41	fig|6666666.130311.peg.3997	hypothetical protein	-				0		-				0		bi	1	2585	fig|6666666.151245.peg.2585	80	hypothetical protein	-				0		-				0		-				0		-				0
	69	3998	74	fig|6666666.130311.peg.3998	hypothetical protein	-				0		-				0		bi	1	2584	fig|6666666.151245.peg.2584	95	hypothetical protein	-				0		-				0		bi	74	1865	fig|6666666.151246.peg.1865	48.15	hypothetical protein	bi	119	2897	fig|6666666.151413.peg.2897	100	hypothetical protein
	69	4000	119	fig|6666666.130311.peg.4000	hypothetical protein	-				0		-				0		bi	1	2581	fig|6666666.151245.peg.2581	96.61	hypothetical protein	-				0		bi	7	6468	fig|6666666.151419.peg.6468	61.86	hypothetical protein	-				0		bi	119	2899	fig|6666666.151413.peg.2899	95.76	hypothetical protein
	69	4063	44	fig|6666666.130311.peg.4063	hypothetical protein	-				0		-				0		bi	1	2517	fig|6666666.151245.peg.2517	100	hypothetical protein	bi	16	3582	fig|6666666.151416.peg.3582	73.81	hypothetical protein	-				0		bi	30	971	fig|6666666.151246.peg.971	100	hypothetical protein	bi	119	2968	fig|6666666.151413.peg.2968	100	hypothetical protein
	69	4074	71	fig|6666666.130311.peg.4074	hypothetical protein	-				0		-				0		bi	1	2506	fig|6666666.151245.peg.2506	100	hypothetical protein	-				0		-				0		-				0		-				0
	69	4113	52	fig|6666666.130311.peg.4113	hypothetical protein	-				0		-				0		bi	1	2467	fig|6666666.151245.peg.2467	100	hypothetical protein	-				0		-				0		uni	100	4349	fig|6666666.151246.peg.4349	66.67	hypothetical protein	uni	136	4242	fig|6666666.151413.peg.4242	68.29	hypothetical protein
	69	4127	52	fig|6666666.130311.peg.4127	hypothetical protein	-				0		-				0		bi	1	2455	fig|6666666.151245.peg.2455	96.08	hypothetical protein	-				0		-				0		bi	92	3762	fig|6666666.151246.peg.3762	96.08	hypothetical protein	bi	96	1878	fig|6666666.151413.peg.1878	96.08	hypothetical protein
	69	4131	43	fig|6666666.130311.peg.4131	hypothetical protein	-				0		-				0		bi	1	2450	fig|6666666.151245.peg.2450	90.48	hypothetical protein	-				0		-				0		bi	25	957	fig|6666666.151246.peg.957	92.86	hypothetical protein	bi	96	1874	fig|6666666.151413.peg.1874	90.48	hypothetical protein
	69	4144	48	fig|6666666.130311.peg.4144	hypothetical protein	-				0		-				0		bi	1	2437	fig|6666666.151245.peg.2437	97.87	hypothetical protein	-				0		-				0		bi	25	945	fig|6666666.151246.peg.945	100	hypothetical protein	bi	96	1861	fig|6666666.151413.peg.1861	100	hypothetical protein
	69	4177	39	fig|6666666.130311.peg.4177	hypothetical protein	-				0		-				0		bi	1	2401	fig|6666666.151245.peg.2401	100	hypothetical protein	bi	15	2923	fig|6666666.151416.peg.2923	71.43	hypothetical protein	-				0		bi	25	910	fig|6666666.151246.peg.910	100	hypothetical protein	bi	194	6589	fig|6666666.151413.peg.6589	100	hypothetical protein
	69	4182	90	fig|6666666.130311.peg.4182	hypothetical protein	-				0		-				0		bi	1	2394	fig|6666666.151245.peg.2394	95.51	hypothetical protein	-				0		-				0		bi	25	904	fig|6666666.151246.peg.904	100	hypothetical protein	bi	118	2890	fig|6666666.151413.peg.2890	100	hypothetical protein
	69	4185	39	fig|6666666.130311.peg.4185	hypothetical protein	-				0		-				0		bi	1	2391	fig|6666666.151245.peg.2391	97.37	hypothetical protein	-				0		-				0		bi	25	901	fig|6666666.151246.peg.901	100	hypothetical protein	bi	118	2887	fig|6666666.151413.peg.2887	100	hypothetical protein
	69	4193	57	fig|6666666.130311.peg.4193	hypothetical protein	-				0		-				0		bi	1	2383	fig|6666666.151245.peg.2383	98.21	hypothetical protein	-				0		-				0		-				0		-				0
	69	4231	64	fig|6666666.130311.peg.4231	hypothetical protein	-				0		-				0		bi	1	2346	fig|6666666.151245.peg.2346	100	hypothetical protein	-				0		-				0		-				0		bi	118	2841	fig|6666666.151413.peg.2841	100	hypothetical protein
	69	4254	73	fig|6666666.130311.peg.4254	hypothetical protein	-				0		-				0		bi	1	2322	fig|6666666.151245.peg.2322	98.41	hypothetical protein	-				0		-				0		bi	25	837	fig|6666666.151246.peg.837	100	hypothetical protein	bi	17	786	fig|6666666.151413.peg.786	100	hypothetical protein
	69	4262	161	fig|6666666.130311.peg.4262	hypothetical protein	-				0		-				0		bi	1	2313	fig|6666666.151245.peg.2313	100	hypothetical protein	-				0		bi	1	1153	fig|6666666.151419.peg.1153	64.38	hypothetical protein	bi	25	829	fig|6666666.151246.peg.829	100	hypothetical protein	bi	17	777	fig|6666666.151413.peg.777	100	hypothetical protein
	70	4281	39	fig|6666666.130311.peg.4281	hypothetical protein	-				0		-				0		bi	1	634	fig|6666666.151245.peg.634	94.74	hypothetical protein	-				0		-				0		bi	78	2452	fig|6666666.151246.peg.2452	94.74	hypothetical protein	-				0
	70	4285	39	fig|6666666.130311.peg.4285	hypothetical protein	-				0		-				0		bi	1	630	fig|6666666.151245.peg.630	71.05	hypothetical protein	-				0		-				0		-				0		-				0
	70	4298	46	fig|6666666.130311.peg.4298	hypothetical protein	-				0		-				0		bi	1	618	fig|6666666.151245.peg.618	91.67	endopeptidase Clp ATP-binding chain	-				0		-				0		bi	78	2467	fig|6666666.151246.peg.2467	86.36	endopeptidase Clp ATP-binding chain	bi	132	4021	fig|6666666.151413.peg.4021	100	hypothetical protein
	70	4324	64	fig|6666666.130311.peg.4324	hypothetical protein	-				0		-				0		bi	1	587	fig|6666666.151245.peg.587	96.83	hypothetical protein	-				0		-				0		bi	110	4996	fig|6666666.151246.peg.4996	95.24	hypothetical protein	bi	132	3993	fig|6666666.151413.peg.3993	96.83	hypothetical protein
	70	4326	43	fig|6666666.130311.peg.4326	hypothetical protein	-				0		-				0		bi	1	585	fig|6666666.151245.peg.585	100	hypothetical protein	-				0		-				0		bi	110	4998	fig|6666666.151246.peg.4998	100	hypothetical protein	bi	132	3991	fig|6666666.151413.peg.3991	100	hypothetical protein
	70	4338	48	fig|6666666.130311.peg.4338	hypothetical protein	-				0		-				0		bi	1	567	fig|6666666.151245.peg.567	100	hypothetical protein	-				0		-				0		bi	110	5013	fig|6666666.151246.peg.5013	92.31	hypothetical protein	bi	132	3977	fig|6666666.151413.peg.3977	100	hypothetical protein
	70	4352	41	fig|6666666.130311.peg.4352	hypothetical protein	-				0		-				0		bi	1	543	fig|6666666.151245.peg.543	100	hypothetical protein	-				0		-				0		-				0		-				0
	70	4361	38	fig|6666666.130311.peg.4361	hypothetical protein	-				0		-				0		bi	1	533	fig|6666666.151245.peg.533	100	hypothetical protein	-				0		-				0		bi	80	2644	fig|6666666.151246.peg.2644	100	hypothetical protein	bi	132	3943	fig|6666666.151413.peg.3943	100	hypothetical protein
	70	4370	50	fig|6666666.130311.peg.4370	hypothetical protein	-				0		-				0		bi	1	525	fig|6666666.151245.peg.525	100	hypothetical protein	-				0		-				0		bi	80	2636	fig|6666666.151246.peg.2636	100	hypothetical protein	-				0
	70	4389	42	fig|6666666.130311.peg.4389	hypothetical protein	-				0		-				0		bi	1	506	fig|6666666.151245.peg.506	100	hypothetical protein	-				0		-				0		bi	80	2617	fig|6666666.151246.peg.2617	100	hypothetical protein	bi	132	3916	fig|6666666.151413.peg.3916	100	hypothetical protein
	70	4425	59	fig|6666666.130311.peg.4425	hypothetical protein	-				0		-				0		bi	1	471	fig|6666666.151245.peg.471	100	hypothetical protein	-				0		-				0		bi	80	2581	fig|6666666.151246.peg.2581	100	hypothetical protein	bi	132	3878	fig|6666666.151413.peg.3878	100	hypothetical protein
	70	4428	147	fig|6666666.130311.peg.4428	hypothetical protein	-				0		-				0		bi	1	467	fig|6666666.151245.peg.467	100	hypothetical protein	-				0		-				0		bi	80	2578	fig|6666666.151246.peg.2578	100	hypothetical protein	bi	132	3875	fig|6666666.151413.peg.3875	100	hypothetical protein
	70	4429	288	fig|6666666.130311.peg.4429	hypothetical protein	-				0		-				0		bi	1	466	fig|6666666.151245.peg.466	98.26	hypothetical protein	-				0		bi	1	1543	fig|6666666.151419.peg.1543	36.65	hypothetical protein	bi	80	2577	fig|6666666.151246.peg.2577	98.26	hypothetical protein	-				0
	70	4441	117	fig|6666666.130311.peg.4441	hypothetical protein	-				0		-				0		bi	1	452	fig|6666666.151245.peg.452	100	hypothetical protein	-				0		-				0		bi	80	2565	fig|6666666.151246.peg.2565	100	hypothetical protein	bi	132	3865	fig|6666666.151413.peg.3865	100	hypothetical protein
	71	4454	186	fig|6666666.130311.peg.4454	hypothetical protein	-				0		-				0		bi	1	4388	fig|6666666.151245.peg.4388	96.76	hypothetical protein	-				0		-				0		-				0		-				0
	71	4489	114	fig|6666666.130311.peg.4489	hypothetical protein	-				0		-				0		bi	2	6359	fig|6666666.151245.peg.6359	39.8	hypothetical protein	-				0		bi	8	7288	fig|6666666.151419.peg.7288	31.86	hypothetical protein	bi	36	1026	fig|6666666.151246.peg.1026	100	hypothetical protein	bi	153	5079	fig|6666666.151413.peg.5079	100	hypothetical protein
	71	4521	323	fig|6666666.130311.peg.4521	hypothetical protein	-				0		-				0		bi	1	3901	fig|6666666.151245.peg.3901	99.07	hypothetical protein	-				0		-				0		bi	36	998	fig|6666666.151246.peg.998	98.76	hypothetical protein	bi	174	5935	fig|6666666.151413.peg.5935	99.07	hypothetical protein
	71	4522	102	fig|6666666.130311.peg.4522	hypothetical protein	-				0		-				0		bi	1	3902	fig|6666666.151245.peg.3902	97.33	hypothetical protein	-				0		uni	8	7288	fig|6666666.151419.peg.7288	30.12	hypothetical protein	bi	36	997	fig|6666666.151246.peg.997	99.01	hypothetical protein	bi	174	5936	fig|6666666.151413.peg.5936	99.01	hypothetical protein
	71	4530	71	fig|6666666.130311.peg.4530	hypothetical protein	-				0		-				0		bi	3	6546	fig|6666666.151245.peg.6546	58.49	hypothetical protein	-				0		-				0		-				0		-				0
	72	4545	137	fig|6666666.130311.peg.4545	hypothetical protein	-				0		-				0		bi	1	3906	fig|6666666.151245.peg.3906	95.24	hypothetical protein	-				0		bi	6	5474	fig|6666666.151419.peg.5474	73.28	hypothetical protein	-				0		-				0
	72	4553	64	fig|6666666.130311.peg.4553	hypothetical protein	-				0		-				0		bi	3	6547	fig|6666666.151245.peg.6547	65.31	hypothetical protein	-				0		-				0		-				0		-				0
	74	4583	40	fig|6666666.130311.peg.4583	hypothetical protein	-				0		-				0		bi	1	2515	fig|6666666.151245.peg.2515	85.71	Nitrate ABC transporter, ATP-binding protein	-				0		uni	1	404	fig|6666666.151419.peg.404	56.67	Putative Holliday junction resolvase YggF	bi	46	1166	fig|6666666.151246.peg.1166	84	hypothetical protein	bi	151	5023	fig|6666666.151413.peg.5023	84.21	hypothetical protein
	74	4586	55	fig|6666666.130311.peg.4586	hypothetical protein	-				0		-				0		bi	1	5718	fig|6666666.151245.peg.5718	96.3	hypothetical protein	-				0		-				0		-				0		bi	116	2714	fig|6666666.151413.peg.2714	92.59	hypothetical protein
	74	4638	158	fig|6666666.130311.peg.4638	hypothetical protein	-				0		-				0		bi	1	5765	fig|6666666.151245.peg.5765	99.36	hypothetical protein	-				0		-				0		bi	140	6238	fig|6666666.151246.peg.6238	100	hypothetical protein	bi	114	2521	fig|6666666.151413.peg.2521	98.9	hypothetical protein
	74	4653	133	fig|6666666.130311.peg.4653	hypothetical protein	-				0		-				0		bi	1	5778	fig|6666666.151245.peg.5778	100	hypothetical protein	bi	16	3475	fig|6666666.151416.peg.3475	91.67	hypothetical protein	-				0		bi	140	6228	fig|6666666.151246.peg.6228	100	hypothetical protein	bi	114	2533	fig|6666666.151413.peg.2533	99.24	hypothetical protein
	74	4665	76	fig|6666666.130311.peg.4665	hypothetical protein	-				0		-				0		bi	1	5793	fig|6666666.151245.peg.5793	97.26	hypothetical protein	-				0		-				0		bi	140	6212	fig|6666666.151246.peg.6212	95.89	hypothetical protein	-				0
	74	4666	144	fig|6666666.130311.peg.4666	hypothetical protein	-				0		-				0		bi	1	5794	fig|6666666.151245.peg.5794	92.31	Inosine-5'-monophosphate dehydrogenase (EC 1.1.1.205)	-				0		-				0		bi	140	6211	fig|6666666.151246.peg.6211	95.8	Inosine-5'-monophosphate dehydrogenase (EC 1.1.1.205)	-				0
	74	4669	39	fig|6666666.130311.peg.4669	hypothetical protein	-				0		-				0		bi	1	5798	fig|6666666.151245.peg.5798	94.74	hypothetical protein	-				0		-				0		uni	140	6181	fig|6666666.151246.peg.6181	78.95	hypothetical protein	uni	13	675	fig|6666666.151413.peg.675	77.42	hypothetical protein
	74	4678	44	fig|6666666.130311.peg.4678	hypothetical protein	-				0		-				0		bi	1	5805	fig|6666666.151245.peg.5805	86.67	hypothetical protein	-				0		-				0		bi	140	6200	fig|6666666.151246.peg.6200	93.33	hypothetical protein	bi	114	2561	fig|6666666.151413.peg.2561	96.67	hypothetical protein
	74	4682	41	fig|6666666.130311.peg.4682	hypothetical protein	-				0		-				0		bi	1	5810	fig|6666666.151245.peg.5810	87.5	hypothetical protein	-				0		-				0		-				0		-				0
	74	4691	47	fig|6666666.130311.peg.4691	hypothetical protein	-				0		-				0		bi	1	5818	fig|6666666.151245.peg.5818	92.68	hypothetical protein	-				0		-				0		bi	140	6182	fig|6666666.151246.peg.6182	89.13	hypothetical protein	-				0
	75	4747	43	fig|6666666.130311.peg.4747	hypothetical protein	-				0		-				0		bi	1	3089	fig|6666666.151245.peg.3089	76.19	SbmA protein	-				0		-				0		-				0		bi	2	341	fig|6666666.151413.peg.341	73.81	SbmA protein
	75	4755	71	fig|6666666.130311.peg.4755	hypothetical protein	-				0		-				0		bi	1	3112	fig|6666666.151245.peg.3112	98.57	hypothetical protein	-				0		-				0		bi	120	5490	fig|6666666.151246.peg.5490	98.57	hypothetical protein	bi	2	347	fig|6666666.151413.peg.347	100	hypothetical protein
	75	4761	53	fig|6666666.130311.peg.4761	hypothetical protein	-				0		-				0		bi	1	3108	fig|6666666.151245.peg.3108	90.38	hypothetical protein	-				0		bi	9	7571	fig|6666666.151419.peg.7571	76.47	hypothetical protein	bi	120	5486	fig|6666666.151246.peg.5486	94.23	hypothetical protein	-				0
	75	4773	39	fig|6666666.130311.peg.4773	hypothetical protein	-				0		-				0		bi	1	3094	fig|6666666.151245.peg.3094	100	hypothetical protein	-				0		-				0		bi	120	5473	fig|6666666.151246.peg.5473	100	hypothetical protein	bi	2	365	fig|6666666.151413.peg.365	92.11	hypothetical protein
	76	4808	43	fig|6666666.130311.peg.4808	hypothetical protein	-				0		-				0		bi	1	2057	fig|6666666.151245.peg.2057	73.81	hypothetical protein	-				0		bi	1	2232	fig|6666666.151419.peg.2232	60.98	hypothetical protein	-				0		bi	4	472	fig|6666666.151413.peg.472	76.19	hypothetical protein
	77	4862	201	fig|6666666.130311.peg.4862	hypothetical protein	-				0		-				0		bi	2	6439	fig|6666666.151245.peg.6439	48.99	hypothetical protein	-				0		bi	8	7355	fig|6666666.151419.peg.7355	77.66	hypothetical protein	-				0		-				0
	78	4958	40	fig|6666666.130311.peg.4958	hypothetical protein	-				0		-				0		bi	1	1472	fig|6666666.151245.peg.1472	91.89	hypothetical protein	-				0		-				0		-				0		bi	1	203	fig|6666666.151413.peg.203	91.89	hypothetical protein
	78	4969	62	fig|6666666.130311.peg.4969	hypothetical protein	-				0		-				0		bi	1	1465	fig|6666666.151245.peg.1465	93.44	hypothetical protein	-				0		-				0		bi	2	300	fig|6666666.151246.peg.300	94.44	hypothetical protein	bi	1	195	fig|6666666.151413.peg.195	93.44	hypothetical protein
	78	4972	235	fig|6666666.130311.peg.4972	hypothetical protein	-				0		-				0		bi	1	1461	fig|6666666.151245.peg.1461	96.85	hypothetical protein	-				0		-				0		bi	2	296	fig|6666666.151246.peg.296	98.2	hypothetical protein	bi	1	192	fig|6666666.151413.peg.192	96.85	hypothetical protein
	79	4993	41	fig|6666666.130311.peg.4993	hypothetical protein	-				0		-				0		bi	1	3009	fig|6666666.151245.peg.3009	100	hypothetical protein	-				0		-				0		bi	82	2838	fig|6666666.151246.peg.2838	100	hypothetical protein	bi	41	1229	fig|6666666.151413.peg.1229	100	hypothetical protein
	79	4995	51	fig|6666666.130311.peg.4995	hypothetical protein	-				0		-				0		bi	1	3007	fig|6666666.151245.peg.3007	75	hypothetical protein	-				0		-				0		bi	82	2840	fig|6666666.151246.peg.2840	100	hypothetical protein	-				0
	79	5024	73	fig|6666666.130311.peg.5024	hypothetical protein	-				0		-				0		bi	1	2980	fig|6666666.151245.peg.2980	100	hypothetical protein	-				0		bi	1	1783	fig|6666666.151419.peg.1783	84.29	hypothetical protein	bi	107	4866	fig|6666666.151246.peg.4866	100	hypothetical protein	bi	141	4475	fig|6666666.151413.peg.4475	100	hypothetical protein
	79	5057	67	fig|6666666.130311.peg.5057	hypothetical protein	-				0		-				0		bi	1	2765	fig|6666666.151245.peg.2765	95.45	hypothetical protein	-				0		-				0		bi	131	5946	fig|6666666.151246.peg.5946	96.97	hypothetical protein	-				0
	79	5060	50	fig|6666666.130311.peg.5060	hypothetical protein	-				0		-				0		bi	1	2769	fig|6666666.151245.peg.2769	95.92	hypothetical protein	-				0		-				0		bi	131	5950	fig|6666666.151246.peg.5950	95.92	hypothetical protein	bi	124	3460	fig|6666666.151413.peg.3460	95.92	hypothetical protein
	79	5072	39	fig|6666666.130311.peg.5072	hypothetical protein	-				0		-				0		bi	1	2784	fig|6666666.151245.peg.2784	97.37	hypothetical protein	-				0		-				0		bi	107	4674	fig|6666666.151246.peg.4674	97.37	hypothetical protein	bi	124	3447	fig|6666666.151413.peg.3447	97.37	hypothetical protein
	79	5088	114	fig|6666666.130311.peg.5088	hypothetical protein	-				0		-				0		bi	1	889	fig|6666666.151245.peg.889	67.83	hypothetical protein	-				0		-				0		bi	64	1513	fig|6666666.151246.peg.1513	80	Ribonuclease BN (EC 3.1.-.-)	uni	46	1339	fig|6666666.151413.peg.1339	73.33	Rossmann fold nucleotide-binding protein Smf possibly involved in DNA uptake
	79	5094	91	fig|6666666.130311.peg.5094	hypothetical protein	-				0		-				0		bi	1	2767	fig|6666666.151245.peg.2767	58.97	hypothetical protein	-				0		-				0		bi	131	5948	fig|6666666.151246.peg.5948	75	hypothetical protein	bi	163	5507	fig|6666666.151413.peg.5507	93.62	hypothetical protein
	79	5131	39	fig|6666666.130311.peg.5131	hypothetical protein	-				0		-				0		bi	1	853	fig|6666666.151245.peg.853	100	hypothetical protein	-				0		-				0		bi	118	5264	fig|6666666.151246.peg.5264	100	hypothetical protein	-				0
	79	5137	55	fig|6666666.130311.peg.5137	hypothetical protein	-				0		-				0		bi	1	847	fig|6666666.151245.peg.847	100	hypothetical protein	-				0		-				0		bi	118	5272	fig|6666666.151246.peg.5272	100	hypothetical protein	bi	152	5051	fig|6666666.151413.peg.5051	100	hypothetical protein
	79	5147	39	fig|6666666.130311.peg.5147	hypothetical protein	-				0		-				0		bi	1	841	fig|6666666.151245.peg.841	100	hypothetical protein	-				0		-				0		bi	118	5279	fig|6666666.151246.peg.5279	100	hypothetical protein	bi	152	5042	fig|6666666.151413.peg.5042	100	hypothetical protein
	79	5161	55	fig|6666666.130311.peg.5161	hypothetical protein	-				0		-				0		bi	1	827	fig|6666666.151245.peg.827	86.11	hypothetical protein	-				0		-				0		-				0		bi	25	993	fig|6666666.151413.peg.993	83.72	hypothetical protein
	79	5171	44	fig|6666666.130311.peg.5171	hypothetical protein	-				0		-				0		bi	1	816	fig|6666666.151245.peg.816	100	hypothetical protein	-				0		-				0		bi	118	5304	fig|6666666.151246.peg.5304	100	hypothetical protein	bi	142	4535	fig|6666666.151413.peg.4535	100	hypothetical protein
	79	5172	45	fig|6666666.130311.peg.5172	hypothetical protein	-				0		-				0		bi	1	815	fig|6666666.151245.peg.815	90.91	hypothetical protein	-				0		-				0		bi	118	5305	fig|6666666.151246.peg.5305	93.18	hypothetical protein	bi	142	4534	fig|6666666.151413.peg.4534	90.91	hypothetical protein
	79	5174	42	fig|6666666.130311.peg.5174	hypothetical protein	-				0		-				0		bi	1	814	fig|6666666.151245.peg.814	100	hypothetical protein	-				0		-				0		bi	118	5306	fig|6666666.151246.peg.5306	97.56	hypothetical protein	bi	142	4533	fig|6666666.151413.peg.4533	100	hypothetical protein
	79	5178	38	fig|6666666.130311.peg.5178	hypothetical protein	-				0		-				0		bi	1	810	fig|6666666.151245.peg.810	100	hypothetical protein	-				0		-				0		bi	118	5310	fig|6666666.151246.peg.5310	100	hypothetical protein	-				0
	79	5183	385	fig|6666666.130311.peg.5183	hypothetical protein	-				0		-				0		bi	1	804	fig|6666666.151245.peg.804	99.48	hypothetical protein	-				0		-				0		bi	118	5316	fig|6666666.151246.peg.5316	99.74	hypothetical protein	bi	142	4525	fig|6666666.151413.peg.4525	99.48	hypothetical protein
	79	5184	1085	fig|6666666.130311.peg.5184	hypothetical protein	-				0		-				0		bi	1	803	fig|6666666.151245.peg.803	99.45	hypothetical protein	-				0		bi	1	60	fig|6666666.151419.peg.60	26.05	FIG00560951: hypothetical protein	bi	118	5317	fig|6666666.151246.peg.5317	99.08	hypothetical protein	bi	142	4524	fig|6666666.151413.peg.4524	99.35	hypothetical protein
	79	5185	549	fig|6666666.130311.peg.5185	hypothetical protein	-				0		-				0		bi	1	802	fig|6666666.151245.peg.802	99.45	hypothetical protein	-				0		-				0		bi	118	5318	fig|6666666.151246.peg.5318	97.95	hypothetical protein	bi	142	4523	fig|6666666.151413.peg.4523	97.58	hypothetical protein
	80	5205	41	fig|6666666.130311.peg.5205	hypothetical protein	-				0		-				0		bi	1	1680	fig|6666666.151245.peg.1680	100	hypothetical protein	-				0		-				0		-				0		bi	24	848	fig|6666666.151413.peg.848	97.5	hypothetical protein
	80	5256	65	fig|6666666.130311.peg.5256	hypothetical protein	-				0		-				0		bi	1	1627	fig|6666666.151245.peg.1627	100	hypothetical protein	-				0		-				0		bi	72	1615	fig|6666666.151246.peg.1615	100	hypothetical protein	bi	77	1688	fig|6666666.151413.peg.1688	100	hypothetical protein
	80	5297	46	fig|6666666.130311.peg.5297	hypothetical protein	-				0		-				0		bi	1	1589	fig|6666666.151245.peg.1589	100	hypothetical protein	-				0		-				0		bi	72	1574	fig|6666666.151246.peg.1574	71.79	hypothetical protein	-				0
	80	5311	52	fig|6666666.130311.peg.5311	hypothetical protein	-				0		-				0		bi	1	1574	fig|6666666.151245.peg.1574	100	hypothetical protein	-				0		-				0		bi	33	979	fig|6666666.151246.peg.979	100	hypothetical protein	-				0
	80	5314	39	fig|6666666.130311.peg.5314	hypothetical protein	-				0		-				0		bi	1	1571	fig|6666666.151245.peg.1571	97.37	hypothetical protein	-				0		-				0		bi	33	982	fig|6666666.151246.peg.982	100	hypothetical protein	bi	77	1634	fig|6666666.151413.peg.1634	97.37	hypothetical protein
	80	5330	74	fig|6666666.130311.peg.5330	hypothetical protein	-				0		-				0		bi	1	1553	fig|6666666.151245.peg.1553	60.27	hypothetical protein	-				0		-				0		bi	2	390	fig|6666666.151246.peg.390	59.21	hypothetical protein	-				0
	81	5336	227	fig|6666666.130311.peg.5336	hypothetical protein	-				0		-				0		bi	1	3992	fig|6666666.151245.peg.3992	98.67	hypothetical protein	-				0		-				0		bi	99	4326	fig|6666666.151246.peg.4326	97.79	hypothetical protein	bi	16	768	fig|6666666.151413.peg.768	98.23	hypothetical protein
	81	5341	42	fig|6666666.130311.peg.5341	hypothetical protein	-				0		-				0		bi	1	3987	fig|6666666.151245.peg.3987	90	hypothetical protein	-				0		-				0		-				0		-				0
	81	5345	482	fig|6666666.130311.peg.5345	hypothetical protein	-				0		-				0		bi	2	6363	fig|6666666.151245.peg.6363	40.12	hypothetical protein	bi	18	4239	fig|6666666.151416.peg.4239	74.74	hypothetical protein	-				0		bi	143	6366	fig|6666666.151246.peg.6366	94.59	hypothetical protein	-				0
	82	5396	44	fig|6666666.130311.peg.5396	hypothetical protein	-				0		-				0		bi	1	2863	fig|6666666.151245.peg.2863	100	hypothetical protein	-				0		bi	7	6486	fig|6666666.151419.peg.6486	70.73	hypothetical protein	bi	107	4752	fig|6666666.151246.peg.4752	100	hypothetical protein	bi	127	3654	fig|6666666.151413.peg.3654	100	hypothetical protein
	82	5412	57	fig|6666666.130311.peg.5412	hypothetical protein	-				0		-				0		bi	1	2847	fig|6666666.151245.peg.2847	98.21	hypothetical protein	-				0		-				0		bi	107	4735	fig|6666666.151246.peg.4735	96.43	hypothetical protein	bi	127	3638	fig|6666666.151413.peg.3638	93.75	hypothetical protein
	82	5414	40	fig|6666666.130311.peg.5414	hypothetical protein	-				0		-				0		bi	1	2845	fig|6666666.151245.peg.2845	87.18	hypothetical protein	-				0		-				0		bi	107	4733	fig|6666666.151246.peg.4733	87.18	hypothetical protein	-				0
	82	5439	38	fig|6666666.130311.peg.5439	hypothetical protein	-				0		-				0		bi	1	2820	fig|6666666.151245.peg.2820	91.89	hypothetical protein	-				0		-				0		bi	107	4709	fig|6666666.151246.peg.4709	91.89	hypothetical protein	bi	127	3612	fig|6666666.151413.peg.3612	97.3	hypothetical protein
	82	5455	44	fig|6666666.130311.peg.5455	hypothetical protein	-				0		-				0		bi	1	2806	fig|6666666.151245.peg.2806	93.02	hypothetical protein	-				0		-				0		bi	107	4859	fig|6666666.151246.peg.4859	93.02	hypothetical protein	-				0
	82	5456	57	fig|6666666.130311.peg.5456	hypothetical protein	-				0		-				0		bi	1	2972	fig|6666666.151245.peg.2972	78.57	hypothetical protein	-				0		uni	7	6036	fig|6666666.151419.peg.6036	63.89	hypothetical protein	uni	107	4858	fig|6666666.151246.peg.4858	73.21	hypothetical protein	bi	6	506	fig|6666666.151413.peg.506	81.82	hypothetical protein
	83	5462	39	fig|6666666.130311.peg.5462	hypothetical protein	-				0		-				0		bi	1	892	fig|6666666.151245.peg.892	97.37	hypothetical protein	-				0		-				0		bi	75	1920	fig|6666666.151246.peg.1920	97.37	hypothetical protein	bi	184	6297	fig|6666666.151413.peg.6297	100	hypothetical protein
	83	5466	44	fig|6666666.130311.peg.5466	hypothetical protein	-				0		-				0		bi	1	3679	fig|6666666.151245.peg.3679	67.5	hypothetical protein	-				0		-				0		bi	75	1925	fig|6666666.151246.peg.1925	72.5	hypothetical protein	bi	169	5806	fig|6666666.151413.peg.5806	70	hypothetical protein
	83	5472	66	fig|6666666.130311.peg.5472	hypothetical protein	-				0		-				0		bi	1	3674	fig|6666666.151245.peg.3674	86.15	hypothetical protein	-				0		-				0		-				0		-				0
	83	5486	42	fig|6666666.130311.peg.5486	hypothetical protein	-				0		-				0		bi	1	3662	fig|6666666.151245.peg.3662	100	hypothetical protein	-				0		-				0		bi	75	1944	fig|6666666.151246.peg.1944	97.56	hypothetical protein	bi	169	5825	fig|6666666.151413.peg.5825	90.32	hypothetical protein
	84	5498	104	fig|6666666.130311.peg.5498	hypothetical protein	-				0		-				0		bi	1	4148	fig|6666666.151245.peg.4148	96.12	hypothetical protein	-				0		bi	5	4736	fig|6666666.151419.peg.4736	42.86	hypothetical protein	-				0		-				0
	85	5516	51	fig|6666666.130311.peg.5516	hypothetical protein	-				0		-				0		bi	1	3285	fig|6666666.151245.peg.3285	92	hypothetical protein	-				0		-				0		bi	3	499	fig|6666666.151246.peg.499	84	hypothetical protein	bi	123	3355	fig|6666666.151413.peg.3355	92	hypothetical protein
	85	5519	54	fig|6666666.130311.peg.5519	hypothetical protein	-				0		-				0		bi	1	3288	fig|6666666.151245.peg.3288	92.11	hypothetical protein	-				0		-				0		bi	3	502	fig|6666666.151246.peg.502	78.95	hypothetical protein	bi	123	3358	fig|6666666.151413.peg.3358	92.11	hypothetical protein
	85	5546	47	fig|6666666.130311.peg.5546	hypothetical protein	-				0		-				0		bi	1	3322	fig|6666666.151245.peg.3322	100	hypothetical protein	-				0		-				0		bi	3	532	fig|6666666.151246.peg.532	100	hypothetical protein	-				0
	85	5555	154	fig|6666666.130311.peg.5555	hypothetical protein	-				0		-				0		bi	1	3487	fig|6666666.151245.peg.3487	83.33	omega-3 polyunsaturated fatty acid synthase subunit, PfaB	-				0		-				0		bi	159	6779	fig|6666666.151246.peg.6779	84.62	Circadian input kinase A / Phytochrome-like protein	bi	123	3393	fig|6666666.151413.peg.3393	69.47	Rossmann fold nucleotide-binding protein Smf possibly involved in DNA uptake
	85	5575	117	fig|6666666.130311.peg.5575	hypothetical protein	-				0		-				0		bi	1	3350	fig|6666666.151245.peg.3350	96.55	hypothetical protein	-				0		bi	9	7585	fig|6666666.151419.peg.7585	81.9	hypothetical protein	bi	142	6354	fig|6666666.151246.peg.6354	96.55	hypothetical protein	bi	123	3415	fig|6666666.151413.peg.3415	96.55	hypothetical protein
	85	5609	58	fig|6666666.130311.peg.5609	hypothetical protein	-				0		-				0		bi	1	3379	fig|6666666.151245.peg.3379	94.74	hypothetical protein	-				0		-				0		bi	109	4943	fig|6666666.151246.peg.4943	96.49	hypothetical protein	bi	147	4868	fig|6666666.151413.peg.4868	98.25	hypothetical protein
	85	5619	45	fig|6666666.130311.peg.5619	hypothetical protein	-				0		-				0		bi	1	3389	fig|6666666.151245.peg.3389	100	hypothetical protein	-				0		-				0		bi	109	4954	fig|6666666.151246.peg.4954	100	hypothetical protein	bi	147	4878	fig|6666666.151413.peg.4878	97.73	hypothetical protein
	85	5668	54	fig|6666666.130311.peg.5668	hypothetical protein	-				0		-				0		bi	1	3433	fig|6666666.151245.peg.3433	98.11	hypothetical protein	-				0		-				0		bi	75	2179	fig|6666666.151246.peg.2179	98.11	hypothetical protein	bi	133	4101	fig|6666666.151413.peg.4101	94.34	hypothetical protein
	85	5675	41	fig|6666666.130311.peg.5675	hypothetical protein	-				0		-				0		bi	1	3441	fig|6666666.151245.peg.3441	95	hypothetical protein	-				0		-				0		-				0		-				0
	86	5697	43	fig|6666666.130311.peg.5697	hypothetical protein	-				0		-				0		bi	1	4945	fig|6666666.151245.peg.4945	100	hypothetical protein	-				0		-				0		uni	60	1437	fig|6666666.151246.peg.1437	95.24	hypothetical protein	uni	165	5662	fig|6666666.151413.peg.5662	95.24	hypothetical protein
	86	5713	47	fig|6666666.130311.peg.5713	hypothetical protein	-				0		-				0		bi	1	333	fig|6666666.151245.peg.333	100	hypothetical protein	-				0		-				0		bi	73	1762	fig|6666666.151246.peg.1762	95.65	hypothetical protein	-				0
	87	5774	41	fig|6666666.130311.peg.5774	hypothetical protein	-				0		-				0		bi	1	5562	fig|6666666.151245.peg.5562	61.29	hypothetical protein	-				0		-				0		uni	151	6647	fig|6666666.151246.peg.6647	62.5	hypothetical protein	bi	127	3623	fig|6666666.151413.peg.3623	78.95	rRNA small subunit methyltransferase H
	87	5784	40	fig|6666666.130311.peg.5784	hypothetical protein	-				0		-				0		bi	1	3160	fig|6666666.151245.peg.3160	100	hypothetical protein	-				0		-				0		bi	5	559	fig|6666666.151246.peg.559	100	hypothetical protein	bi	192	6551	fig|6666666.151413.peg.6551	100	hypothetical protein
	87	5793	43	fig|6666666.130311.peg.5793	hypothetical protein	-				0		-				0		bi	1	3170	fig|6666666.151245.peg.3170	100	hypothetical protein	-				0		-				0		bi	13	642	fig|6666666.151246.peg.642	97.62	hypothetical protein	bi	57	1501	fig|6666666.151413.peg.1501	100	hypothetical protein
	87	5800	39	fig|6666666.130311.peg.5800	hypothetical protein	-				0		-				0		bi	1	3179	fig|6666666.151245.peg.3179	97.06	hypothetical protein	-				0		-				0		bi	85	3037	fig|6666666.151246.peg.3037	71.88	hypothetical protein	bi	155	5270	fig|6666666.151413.peg.5270	79.41	hypothetical protein
	87	5812	39	fig|6666666.130311.peg.5812	hypothetical protein	-				0		-				0		bi	1	3192	fig|6666666.151245.peg.3192	97.37	modification methylase NspV	-				0		bi	7	6716	fig|6666666.151419.peg.6716	85.71	modification methylase NspV	bi	3	417	fig|6666666.151246.peg.417	97.37	modification methylase NspV	bi	57	1484	fig|6666666.151413.peg.1484	97.37	modification methylase NspV
	87	5816	47	fig|6666666.130311.peg.5816	hypothetical protein	-				0		-				0		bi	1	3196	fig|6666666.151245.peg.3196	68.63	hypothetical protein	-				0		-				0		-				0		-				0
	87	5845	53	fig|6666666.130311.peg.5845	hypothetical protein	-				0		-				0		bi	1	5359	fig|6666666.151245.peg.5359	57.45	hypothetical protein	-				0		-				0		-				0		uni	132	3967	fig|6666666.151413.peg.3967	51.92	rRNA small subunit methyltransferase H
	87	5871	52	fig|6666666.130311.peg.5871	hypothetical protein	-				0		-				0		bi	1	3255	fig|6666666.151245.peg.3255	83.87	hypothetical protein	-				0		-				0		-				0		bi	176	5979	fig|6666666.151413.peg.5979	56.25	hypothetical protein
	87	5877	49	fig|6666666.130311.peg.5877	hypothetical protein	-				0		-				0		bi	1	3260	fig|6666666.151245.peg.3260	94.74	hypothetical protein	-				0		-				0		bi	3	480	fig|6666666.151246.peg.480	82.93	hypothetical protein	bi	57	1422	fig|6666666.151413.peg.1422	82.93	hypothetical protein
	88	5900	49	fig|6666666.130311.peg.5900	hypothetical protein	-				0		-				0		bi	1	1998	fig|6666666.151245.peg.1998	93.75	hypothetical protein	-				0		-				0		-				0		bi	187	6412	fig|6666666.151413.peg.6412	100	hypothetical protein
	88	5920	56	fig|6666666.130311.peg.5920	hypothetical protein	-				0		-				0		bi	1	2018	fig|6666666.151245.peg.2018	96.36	hypothetical protein	-				0		-				0		bi	54	1363	fig|6666666.151246.peg.1363	98.18	hypothetical protein	bi	187	6394	fig|6666666.151413.peg.6394	92.73	hypothetical protein
	88	5922	74	fig|6666666.130311.peg.5922	hypothetical protein	-				0		-				0		bi	1	2020	fig|6666666.151245.peg.2020	97.26	hypothetical protein	-				0		-				0		bi	54	1365	fig|6666666.151246.peg.1365	97.26	hypothetical protein	bi	187	6392	fig|6666666.151413.peg.6392	97.26	hypothetical protein
	88	5944	38	fig|6666666.130311.peg.5944	hypothetical protein	-				0		-				0		bi	1	2042	fig|6666666.151245.peg.2042	97.3	hypothetical protein	-				0		-				0		bi	54	1388	fig|6666666.151246.peg.1388	100	hypothetical protein	-				0
	89	5973	51	fig|6666666.130311.peg.5973	hypothetical protein	-				0		-				0		bi	5	6652	fig|6666666.151245.peg.6652	100	hypothetical protein	-				0		-				0		-				0		-				0
	89	5979	89	fig|6666666.130311.peg.5979	hypothetical protein	-				0		-				0		bi	8	6758	fig|6666666.151245.peg.6758	68.75	hypothetical protein	-				0		-				0		-				0		-				0
	89	5980	46	fig|6666666.130311.peg.5980	hypothetical protein	-				0		-				0		bi	8	6759	fig|6666666.151245.peg.6759	97.78	hypothetical protein	-				0		-				0		-				0		-				0
	89	5981	170	fig|6666666.130311.peg.5981	hypothetical protein	-				0		-				0		bi	8	6760	fig|6666666.151245.peg.6760	82.42	hypothetical protein	-				0		-				0		-				0		-				0
	89	5982	905	fig|6666666.130311.peg.5982	hypothetical protein	-				0		-				0		bi	8	6761	fig|6666666.151245.peg.6761	84.2	hypothetical protein	-				0		bi	10	7967	fig|6666666.151419.peg.7967	27.65	hypothetical protein	-				0		-				0
	91	6001	63	fig|6666666.130311.peg.6001	hypothetical protein	-				0		-				0		bi	1	1482	fig|6666666.151245.peg.1482	93.55	hypothetical protein	-				0		-				0		bi	2	318	fig|6666666.151246.peg.318	93.55	hypothetical protein	bi	1	214	fig|6666666.151413.peg.214	93.55	hypothetical protein
	91	6028	38	fig|6666666.130311.peg.6028	hypothetical protein	-				0		-				0		bi	1	1506	fig|6666666.151245.peg.1506	97.3	hypothetical protein	-				0		-				0		-				0		bi	1	240	fig|6666666.151413.peg.240	97.3	hypothetical protein
	91	6039	65	fig|6666666.130311.peg.6039	hypothetical protein	-				0		-				0		bi	1	1519	fig|6666666.151245.peg.1519	98.44	hypothetical protein	-				0		-				0		bi	2	355	fig|6666666.151246.peg.355	98.44	hypothetical protein	-				0
	92	6101	63	fig|6666666.130311.peg.6101	hypothetical protein	-				0		-				0		bi	1	911	fig|6666666.151245.peg.911	96.55	hypothetical protein	-				0		-				0		uni	2	84	fig|6666666.151246.peg.84	90	SSU ribosomal protein S19p (S15e)	-				0
	93	6126	95	fig|6666666.130311.peg.6126	hypothetical protein	-				0		-				0		bi	1	4267	fig|6666666.151245.peg.4267	97.87	hypothetical protein	-				0		bi	8	7194	fig|6666666.151419.peg.7194	69.51	hypothetical protein	uni	2	197	fig|6666666.151246.peg.197	43.68	hypothetical protein	uni	1	90	fig|6666666.151413.peg.90	43.68	hypothetical protein
	94	6139	53	fig|6666666.130311.peg.6139	hypothetical protein	-				0		-				0		bi	1	1374	fig|6666666.151245.peg.1374	94.23	hypothetical protein	-				0		-				0		-				0		-				0
	94	6144	41	fig|6666666.130311.peg.6144	hypothetical protein	-				0		-				0		bi	1	1379	fig|6666666.151245.peg.1379	100	hypothetical protein	-				0		-				0		bi	2	215	fig|6666666.151246.peg.215	100	hypothetical protein	bi	1	107	fig|6666666.151413.peg.107	100	hypothetical protein
	94	6160	38	fig|6666666.130311.peg.6160	hypothetical protein	-				0		-				0		bi	1	1393	fig|6666666.151245.peg.1393	100	hypothetical protein	-				0		-				0		bi	2	230	fig|6666666.151246.peg.230	100	hypothetical protein	bi	1	122	fig|6666666.151413.peg.122	100	hypothetical protein
	94	6166	106	fig|6666666.130311.peg.6166	hypothetical protein	-				0		-				0		bi	1	1399	fig|6666666.151245.peg.1399	100	hypothetical protein	-				0		-				0		bi	2	236	fig|6666666.151246.peg.236	100	hypothetical protein	uni	1	127	fig|6666666.151413.peg.127	98.04	hypothetical protein
	94	6190	59	fig|6666666.130311.peg.6190	hypothetical protein	-				0		-				0		bi	1	1423	fig|6666666.151245.peg.1423	98.28	hypothetical protein	-				0		-				0		bi	2	257	fig|6666666.151246.peg.257	94.74	hypothetical protein	bi	1	152	fig|6666666.151413.peg.152	100	hypothetical protein
	95	6204	508	fig|6666666.130311.peg.6204	hypothetical protein	-				0		-				0		bi	1	3758	fig|6666666.151245.peg.3758	35.62	conserved hypothetical protein	-				0		-				0		bi	77	2304	fig|6666666.151246.peg.2304	99.6	hypothetical protein	bi	46	1303	fig|6666666.151413.peg.1303	99.41	hypothetical protein
	95	6209	41	fig|6666666.130311.peg.6209	hypothetical protein	-				0		-				0		bi	1	3799	fig|6666666.151245.peg.3799	95	hypothetical protein	-				0		-				0		bi	77	2311	fig|6666666.151246.peg.2311	97.5	hypothetical protein	-				0
	95	6233	69	fig|6666666.130311.peg.6233	hypothetical protein	-				0		-				0		bi	1	3763	fig|6666666.151245.peg.3763	100	hypothetical protein	-				0		-				0		bi	77	2344	fig|6666666.151246.peg.2344	92.73	hypothetical protein	bi	46	1271	fig|6666666.151413.peg.1271	94.55	hypothetical protein
	95	6234	90	fig|6666666.130311.peg.6234	hypothetical protein	-				0		-				0		bi	1	3765	fig|6666666.151245.peg.3765	95.51	PilT protein domain protein	-				0		-				0		bi	77	2345	fig|6666666.151246.peg.2345	95.51	PilT protein domain protein	-				0
	98	6291	193	fig|6666666.130311.peg.6291	hypothetical protein	-				0		-				0		bi	1	4261	fig|6666666.151245.peg.4261	94.79	hypothetical protein	-				0		bi	8	7249	fig|6666666.151419.peg.7249	83.94	hypothetical protein	uni	8	599	fig|6666666.151246.peg.599	34.21	FIG00876315: hypothetical protein	-				0
	98	6302	119	fig|6666666.130311.peg.6302	hypothetical protein	-				0		-				0		bi	3	6569	fig|6666666.151245.peg.6569	94.07	hypothetical protein	-				0		-				0		-				0		-				0
	98	6317	56	fig|6666666.130311.peg.6317	hypothetical protein	-				0		-				0		bi	1	4281	fig|6666666.151245.peg.4281	89.29	hypothetical protein	-				0		-				0		-				0		-				0
	98	6322	62	fig|6666666.130311.peg.6322	hypothetical protein	-				0		-				0		bi	1	3900	fig|6666666.151245.peg.3900	100	hypothetical protein	-				0		-				0		-				0		-				0
	98	6323	153	fig|6666666.130311.peg.6323	hypothetical protein	-				0		-				0		bi	3	6582	fig|6666666.151245.peg.6582	98.68	hypothetical protein	-				0		-				0		-				0		-				0
	98	6349	243	fig|6666666.130311.peg.6349	hypothetical protein	-				0		-				0		bi	3	6508	fig|6666666.151245.peg.6508	97.11	hypothetical protein	-				0		uni	8	7113	fig|6666666.151419.peg.7113	79.75	hypothetical protein	uni	36	1028	fig|6666666.151246.peg.1028	55.34	hypothetical protein	uni	153	5081	fig|6666666.151413.peg.5081	55.34	hypothetical protein
	98	6350	71	fig|6666666.130311.peg.6350	hypothetical protein	-				0		-				0		bi	3	6509	fig|6666666.151245.peg.6509	100	hypothetical protein	-				0		-				0		-				0		-				0
	98	6351	101	fig|6666666.130311.peg.6351	hypothetical protein	-				0		-				0		bi	3	6510	fig|6666666.151245.peg.6510	100	hypothetical protein	-				0		-				0		-				0		-				0
	99	6359	38	fig|6666666.130311.peg.6359	hypothetical protein	-				0		-				0		bi	1	1888	fig|6666666.151245.peg.1888	100	hypothetical protein	-				0		-				0		-				0		bi	104	2257	fig|6666666.151413.peg.2257	100	hypothetical protein
	99	6362	44	fig|6666666.130311.peg.6362	hypothetical protein	-				0		-				0		bi	1	1891	fig|6666666.151245.peg.1891	95.35	hypothetical protein	-				0		-				0		-				0		bi	104	2254	fig|6666666.151413.peg.2254	95.35	hypothetical protein
	99	6379	43	fig|6666666.130311.peg.6379	hypothetical protein	-				0		-				0		bi	1	1905	fig|6666666.151245.peg.1905	95.24	hypothetical protein	-				0		-				0		bi	95	3933	fig|6666666.151246.peg.3933	100	hypothetical protein	-				0
	99	6385	40	fig|6666666.130311.peg.6385	hypothetical protein	-				0		-				0		bi	1	1915	fig|6666666.151245.peg.1915	92.31	hypothetical protein	-				0		-				0		bi	95	3923	fig|6666666.151246.peg.3923	94.87	hypothetical protein	-				0
	101	6425	80	fig|6666666.130311.peg.6425	hypothetical protein	-				0		-				0		bi	1	4218	fig|6666666.151245.peg.4218	96.2	hypothetical protein	-				0		-				0		bi	144	6377	fig|6666666.151246.peg.6377	84.21	hypothetical protein	-				0
	101	6428	52	fig|6666666.130311.peg.6428	hypothetical protein	-				0		-				0		bi	1	4215	fig|6666666.151245.peg.4215	96.08	hypothetical protein	-				0		bi	8	7340	fig|6666666.151419.peg.7340	80.95	hypothetical protein	bi	17	778	fig|6666666.151246.peg.778	98.04	hypothetical protein	-				0
	101	6429	50	fig|6666666.130311.peg.6429	hypothetical protein	-				0		-				0		bi	3	6529	fig|6666666.151245.peg.6529	100	hypothetical protein	-				0		-				0		-				0		-				0
	101	6433	162	fig|6666666.130311.peg.6433	hypothetical protein	-				0		-				0		bi	1	4196	fig|6666666.151245.peg.4196	96.89	hypothetical protein	-				0		uni	8	7335	fig|6666666.151419.peg.7335	91.3	hypothetical protein	uni	17	783	fig|6666666.151246.peg.783	96.89	hypothetical protein	-				0
	101	6435	83	fig|6666666.130311.peg.6435	hypothetical protein	-				0		-				0		bi	1	4194	fig|6666666.151245.peg.4194	98.78	hypothetical protein	-				0		bi	8	7332	fig|6666666.151419.peg.7332	81.71	hypothetical protein	uni	74	1862	fig|6666666.151246.peg.1862	31.65	hypothetical protein	-				0
	101	6436	66	fig|6666666.130311.peg.6436	hypothetical protein	-				0		-				0		bi	1	4193	fig|6666666.151245.peg.4193	100	hypothetical protein	-				0		bi	8	7331	fig|6666666.151419.peg.7331	98.46	hypothetical protein	-				0		-				0
	101	6439	100	fig|6666666.130311.peg.6439	hypothetical protein	-				0		-				0		bi	1	4191	fig|6666666.151245.peg.4191	98.99	hypothetical protein	-				0		-				0		-				0		-				0
	101	6440	179	fig|6666666.130311.peg.6440	hypothetical protein	-				0		-				0		bi	1	4190	fig|6666666.151245.peg.4190	99.44	hypothetical protein	-				0		-				0		-				0		-				0
	102	6460	66	fig|6666666.130311.peg.6460	hypothetical protein	-				0		-				0		bi	1	3916	fig|6666666.151245.peg.3916	98.46	hypothetical protein	-				0		-				0		bi	6	565	fig|6666666.151246.peg.565	98.46	hypothetical protein	-				0
	103	6500	61	fig|6666666.130311.peg.6500	hypothetical protein	-				0		-				0		bi	1	5410	fig|6666666.151245.peg.5410	94.74	hypothetical protein	-				0		-				0		bi	145	6414	fig|6666666.151246.peg.6414	94.74	hypothetical protein	bi	154	5109	fig|6666666.151413.peg.5109	92.98	hypothetical protein
	103	6524	51	fig|6666666.130311.peg.6524	hypothetical protein	-				0		-				0		bi	1	272	fig|6666666.151245.peg.272	78.57	hypothetical protein	-				0		-				0		-				0		bi	121	3249	fig|6666666.151413.peg.3249	80.95	hypothetical protein
	103	6531	45	fig|6666666.130311.peg.6531	hypothetical protein	-				0		-				0		bi	1	264	fig|6666666.151245.peg.264	90.91	hypothetical protein	-				0		-				0		bi	97	4223	fig|6666666.151246.peg.4223	100	hypothetical protein	bi	121	3242	fig|6666666.151413.peg.3242	100	hypothetical protein
	103	6548	160	fig|6666666.130311.peg.6548	hypothetical protein	-				0		-				0		bi	1	248	fig|6666666.151245.peg.248	97.48	hypothetical protein	bi	14	2561	fig|6666666.151416.peg.2561	86.11	hypothetical protein	bi	1	1996	fig|6666666.151419.peg.1996	61.29	hypothetical protein	bi	97	4205	fig|6666666.151246.peg.4205	97.48	hypothetical protein	bi	121	3224	fig|6666666.151413.peg.3224	97.48	hypothetical protein
	103	6552	70	fig|6666666.130311.peg.6552	hypothetical protein	-				0		-				0		bi	1	244	fig|6666666.151245.peg.244	100	hypothetical protein	-				0		-				0		bi	97	4201	fig|6666666.151246.peg.4201	100	hypothetical protein	bi	121	3220	fig|6666666.151413.peg.3220	100	hypothetical protein
	103	6553	41	fig|6666666.130311.peg.6553	hypothetical protein	-				0		-				0		bi	1	243	fig|6666666.151245.peg.243	97.5	hypothetical protein	-				0		-				0		bi	97	4200	fig|6666666.151246.peg.4200	97.5	hypothetical protein	bi	121	3219	fig|6666666.151413.peg.3219	97.5	hypothetical protein
	103	6595	40	fig|6666666.130311.peg.6595	hypothetical protein	-				0		-				0		bi	1	201	fig|6666666.151245.peg.201	96.3	hypothetical protein	-				0		-				0		bi	97	4160	fig|6666666.151246.peg.4160	96.3	hypothetical protein	bi	121	3180	fig|6666666.151413.peg.3180	90.62	hypothetical protein
	103	6599	59	fig|6666666.130311.peg.6599	hypothetical protein	-				0		-				0		bi	1	196	fig|6666666.151245.peg.196	98.28	hypothetical protein	-				0		-				0		bi	97	4156	fig|6666666.151246.peg.4156	98.28	hypothetical protein	bi	121	3175	fig|6666666.151413.peg.3175	100	hypothetical protein
	103	6616	46	fig|6666666.130311.peg.6616	hypothetical protein	-				0		-				0		bi	1	174	fig|6666666.151245.peg.174	97.78	hypothetical protein	-				0		-				0		bi	97	4137	fig|6666666.151246.peg.4137	100	hypothetical protein	bi	121	3158	fig|6666666.151413.peg.3158	100	hypothetical protein
	103	6617	57	fig|6666666.130311.peg.6617	hypothetical protein	-				0		-				0		bi	1	173	fig|6666666.151245.peg.173	100	hypothetical protein	-				0		-				0		bi	97	4136	fig|6666666.151246.peg.4136	100	hypothetical protein	bi	121	3157	fig|6666666.151413.peg.3157	100	hypothetical protein
	103	6635	41	fig|6666666.130311.peg.6635	hypothetical protein	-				0		-				0		bi	1	156	fig|6666666.151245.peg.156	90.91	hypothetical protein	-				0		-				0		bi	97	4119	fig|6666666.151246.peg.4119	88.89	hypothetical protein	bi	121	3141	fig|6666666.151413.peg.3141	91.18	hypothetical protein
	103	6637	40	fig|6666666.130311.peg.6637	hypothetical protein	-				0		-				0		bi	1	154	fig|6666666.151245.peg.154	94.87	hypothetical protein	-				0		-				0		bi	97	4117	fig|6666666.151246.peg.4117	92.31	hypothetical protein	bi	121	3139	fig|6666666.151413.peg.3139	94.87	hypothetical protein
	104	6676	45	fig|6666666.130311.peg.6676	hypothetical protein	-				0		-				0		bi	1	1933	fig|6666666.151245.peg.1933	95.45	hypothetical protein	-				0		-				0		bi	95	3903	fig|6666666.151246.peg.3903	95.45	hypothetical protein	-				0
	108	6725	40	fig|6666666.130311.peg.6725	hypothetical protein	-				0		-				0		bi	1	1283	fig|6666666.151245.peg.1283	94.44	hypothetical protein	-				0		-				0		-				0		bi	13	697	fig|6666666.151413.peg.697	64.86	hypothetical protein
	108	6739	59	fig|6666666.130311.peg.6739	hypothetical protein	-				0		-				0		bi	1	1696	fig|6666666.151245.peg.1696	91.38	hypothetical protein	-				0		-				0		bi	96	3989	fig|6666666.151246.peg.3989	91.38	hypothetical protein	bi	24	866	fig|6666666.151413.peg.866	96.55	hypothetical protein
	108	6747	48	fig|6666666.130311.peg.6747	hypothetical protein	-				0		-				0		bi	1	1704	fig|6666666.151245.peg.1704	91.49	hypothetical protein	-				0		-				0		bi	96	3980	fig|6666666.151246.peg.3980	91.49	hypothetical protein	bi	24	874	fig|6666666.151413.peg.874	91.49	hypothetical protein
	108	6759	59	fig|6666666.130311.peg.6759	hypothetical protein	-				0		-				0		bi	1	1717	fig|6666666.151245.peg.1717	98.28	hypothetical protein	-				0		-				0		bi	96	3968	fig|6666666.151246.peg.3968	100	hypothetical protein	bi	24	887	fig|6666666.151413.peg.887	100	hypothetical protein
	108	6788	46	fig|6666666.130311.peg.6788	hypothetical protein	-				0		-				0		bi	1	1747	fig|6666666.151245.peg.1747	89.29	hypothetical protein	-				0		-				0		bi	18	786	fig|6666666.151246.peg.786	89.29	hypothetical protein	bi	24	918	fig|6666666.151413.peg.918	89.29	hypothetical protein
	108	6846	41	fig|6666666.130311.peg.6846	hypothetical protein	-				0		-				0		bi	1	1813	fig|6666666.151245.peg.1813	97.5	hypothetical protein	-				0		-				0		-				0		-				0
	108	6870	40	fig|6666666.130311.peg.6870	hypothetical protein	-				0		-				0		bi	1	1836	fig|6666666.151245.peg.1836	100	hypothetical protein	-				0		-				0		bi	46	1215	fig|6666666.151246.peg.1215	100	hypothetical protein	bi	104	2319	fig|6666666.151413.peg.2319	100	hypothetical protein
	108	6892	361	fig|6666666.130311.peg.6892	hypothetical protein	-				0		-				0		bi	1	1857	fig|6666666.151245.peg.1857	98.61	hypothetical protein	-				0		-				0		-				0		-				0
	108	6903	38	fig|6666666.130311.peg.6903	hypothetical protein	-				0		-				0		bi	1	1867	fig|6666666.151245.peg.1867	94.59	hypothetical protein	-				0		-				0		-				0		-				0
	108	6907	67	fig|6666666.130311.peg.6907	hypothetical protein	-				0		-				0		bi	1	1872	fig|6666666.151245.peg.1872	98.48	hypothetical protein	-				0		-				0		bi	46	1253	fig|6666666.151246.peg.1253	98.48	hypothetical protein	bi	104	2278	fig|6666666.151413.peg.2278	100	hypothetical protein
	109	6935	41	fig|6666666.130311.peg.6935	hypothetical protein	-				0		-				0		bi	1	1254	fig|6666666.151245.peg.1254	100	hypothetical protein	-				0		-				0		bi	2	90	fig|6666666.151246.peg.90	97.5	hypothetical protein	bi	176	5984	fig|6666666.151413.peg.5984	97.5	hypothetical protein
	109	6960	41	fig|6666666.130311.peg.6960	hypothetical protein	-				0		-				0		bi	1	1228	fig|6666666.151245.peg.1228	100	hypothetical protein	-				0		-				0		bi	2	64	fig|6666666.151246.peg.64	100	hypothetical protein	bi	176	6009	fig|6666666.151413.peg.6009	97.5	hypothetical protein
	109	6969	45	fig|6666666.130311.peg.6969	hypothetical protein	-				0		-				0		bi	1	1220	fig|6666666.151245.peg.1220	70.83	hypothetical protein	-				0		-				0		-				0		bi	176	6017	fig|6666666.151413.peg.6017	70.83	hypothetical protein
	112	7022	81	fig|6666666.130311.peg.7022	hypothetical protein	-				0		-				0		bi	1	4345	fig|6666666.151245.peg.4345	95	hypothetical protein	-				0		bi	8	7103	fig|6666666.151419.peg.7103	70.91	hypothetical protein	-				0		-				0
	30	1966	383	fig|6666666.130311.peg.1966	Indoleamine 2,3-dioxygenase (EC 1.13.11.52)	-				0		-				0		bi	1	4032	fig|6666666.151245.peg.4032	98.95	Indoleamine 2,3-dioxygenase (EC 1.13.11.52)	-				0		bi	1	1736	fig|6666666.151419.peg.1736	38.02	Indoleamine 2,3-dioxygenase (EC 1.13.11.52)	bi	88	3459	fig|6666666.151246.peg.3459	98.95	Indoleamine 2,3-dioxygenase (EC 1.13.11.52)	bi	131	3853	fig|6666666.151413.peg.3853	98.43	Indoleamine 2,3-dioxygenase (EC 1.13.11.52)
	70	4433	433	fig|6666666.130311.peg.4433	L-fuconate dehydratase (EC 4.2.1.68)	-				0		-				0		bi	1	462	fig|6666666.151245.peg.462	100	L-fuconate dehydratase (EC 4.2.1.68)	-				0		-				0		bi	80	2573	fig|6666666.151246.peg.2573	100	L-fuconate dehydratase (EC 4.2.1.68)	-				0
	62	2663	445	fig|6666666.130311.peg.2663	Manganese transport protein MntH	-				0		-				0		bi	1	5935	fig|6666666.151245.peg.5935	98.87	Manganese transport protein MntH	-				0		-				0		bi	84	2936	fig|6666666.151246.peg.2936	99.32	Manganese transport protein MntH	bi	109	2349	fig|6666666.151413.peg.2349	98.87	Manganese transport protein MntH
	80	5304	557	fig|6666666.130311.peg.5304	membrane protein, putative	-				0		-				0		bi	1	1581	fig|6666666.151245.peg.1581	99.46	membrane protein, putative	-				0		-				0		bi	72	1566	fig|6666666.151246.peg.1566	99.1	membrane protein, putative	bi	77	1642	fig|6666666.151413.peg.1642	99.82	membrane protein, putative
	68	3334	124	fig|6666666.130311.peg.3334	Membrane-associated protein containing RNA-binding TRAM domain and ribonuclease PIN-domain, YacL B.subtilis ortholog	-				0		-				0		bi	1	1101	fig|6666666.151245.peg.1101	97.56	Membrane-associated protein containing RNA-binding TRAM domain and ribonuclease PIN-domain, YacL B.subtilis ortholog	-				0		-				0		bi	151	6584	fig|6666666.151246.peg.6584	100	Membrane-associated protein containing RNA-binding TRAM domain and ribonuclease PIN-domain, YacL B.subtilis ortholog	bi	176	6120	fig|6666666.151413.peg.6120	96.75	Membrane-associated protein containing RNA-binding TRAM domain and ribonuclease PIN-domain, YacL B.subtilis ortholog
	40	2239	334	fig|6666666.130311.peg.2239	Membrane-bound metal-dependent hydrolase YdjM, induced during SOS response / Staphylococcus nuclease (SNase) domain	-				0		-				0		bi	3	6543	fig|6666666.151245.peg.6543	66.88	Membrane-bound metal-dependent hydrolase YdjM, induced during SOS response / Staphylococcus nuclease (SNase) domain	-				0		-				0		-				0		-				0
	77	4873	244	fig|6666666.130311.peg.4873	Methyl-accepting chemotaxis protein	-				0		-				0		bi	2	6451	fig|6666666.151245.peg.6451	46.31	hypothetical protein	uni	18	4268	fig|6666666.151416.peg.4268	28.57	FIG00870443: hypothetical protein	uni	1	1001	fig|6666666.151419.peg.1001	23.38	FIG00870443: hypothetical protein	-				0		-				0
	102	6458	222	fig|6666666.130311.peg.6458	Mlr3636 protein	-				0		-				0		bi	1	3914	fig|6666666.151245.peg.3914	99.1	Mlr3636 protein	-				0		-				0		-				0		bi	129	3756	fig|6666666.151413.peg.3756	99.55	Mlr3636 protein
	10	725	109	fig|6666666.130311.peg.725	Mobile element protein	-				0		-				0		bi	1	4352	fig|6666666.151245.peg.4352	93.59	Mobile element protein	-				0		bi	5	4910	fig|6666666.151419.peg.4910	47.95	Mobile element protein	bi	115	5174	fig|6666666.151246.peg.5174	45.33	Mobile element protein	-				0
	79	5028	117	fig|6666666.130311.peg.5028	Mobile element protein	-				0		-				0		bi	1	3918	fig|6666666.151245.peg.3918	27.59	Mobile element protein	-				0		-				0		-				0		-				0
	69	3707	477	fig|6666666.130311.peg.3707	Molybdenum cofactor biosynthesis protein MoaA	-				0		-				0		bi	1	4629	fig|6666666.151245.peg.4629	98.53	Molybdenum cofactor biosynthesis protein MoaA	bi	17	3709	fig|6666666.151416.peg.3709	92.44	Molybdenum cofactor biosynthesis protein MoaA	bi	1	1585	fig|6666666.151419.peg.1585	92.13	Molybdenum cofactor biosynthesis protein MoaA	bi	86	3159	fig|6666666.151246.peg.3159	98.53	Molybdenum cofactor biosynthesis protein MoaA	bi	145	4812	fig|6666666.151413.peg.4812	99.16	Molybdenum cofactor biosynthesis protein MoaA
	6	438	342	fig|6666666.130311.peg.438	Multiple antibiotic resistance (MarC)-related proteins	-				0		-				0		bi	1	1896	fig|6666666.151245.peg.1896	65.33	Multiple antibiotic resistance (MarC)-related proteins	uni	13	2267	fig|6666666.151416.peg.2267	29.93	multiple antibiotic resistance (MarC)-related proteins	bi	9	7646	fig|6666666.151419.peg.7646	91.88	Multiple antibiotic resistance (MarC)-related proteins	bi	95	3942	fig|6666666.151246.peg.3942	65.02	Multiple antibiotic resistance (MarC)-related proteins	bi	104	2248	fig|6666666.151413.peg.2248	65.44	Multiple antibiotic resistance (MarC)-related proteins
	30	1968	259	fig|6666666.130311.peg.1968	N-formylkynurenine (Aryl-) formamidase (EC 3.5.1.9)	-				0		-				0		bi	1	4034	fig|6666666.151245.peg.4034	98.06	N-formylkynurenine (Aryl-) formamidase (EC 3.5.1.9)	-				0		-				0		bi	88	3461	fig|6666666.151246.peg.3461	98.45	N-formylkynurenine (Aryl-) formamidase (EC 3.5.1.9)	bi	131	3856	fig|6666666.151413.peg.3856	98.06	N-formylkynurenine (Aryl-) formamidase (EC 3.5.1.9)
	4	349	227	fig|6666666.130311.peg.349	NADH dehydrogenase (EC 1.6.99.3)	-				0		-				0		bi	1	5529	fig|6666666.151245.peg.5529	96.9	NADH dehydrogenase (EC 1.6.99.3)	-				0		bi	1	741	fig|6666666.151419.peg.741	90.77	NADH dehydrogenase (EC 1.6.99.3)	bi	76	2273	fig|6666666.151246.peg.2273	97.79	NADH dehydrogenase (EC 1.6.99.3)	bi	154	5221	fig|6666666.151413.peg.5221	98.23	NADH dehydrogenase (EC 1.6.99.3)
	67	3198	579	fig|6666666.130311.peg.3198	Nodulation protein nolO (EC 2.1.3.-)	-				0		-				0		bi	1	3622	fig|6666666.151245.peg.3622	99.83	Nodulation protein nolO (EC 2.1.3.-)	bi	9	1167	fig|6666666.151416.peg.1167	95.67	Nodulation protein nolO (EC 2.1.3.-)	-				0		bi	75	1987	fig|6666666.151246.peg.1987	100	Nodulation protein nolO (EC 2.1.3.-)	bi	67	1583	fig|6666666.151413.peg.1583	99.48	Nodulation protein nolO (EC 2.1.3.-)
	62	2754	467	fig|6666666.130311.peg.2754	Oligopeptide transport system permease protein OppB (TC 3.A.1.5.1)	-				0		-				0		bi	1	6032	fig|6666666.151245.peg.6032	98.93	Oligopeptide transport system permease protein OppB (TC 3.A.1.5.1)	bi	19	4649	fig|6666666.151416.peg.4649	77.36	hypothetical protein	-				0		bi	83	2869	fig|6666666.151246.peg.2869	98.07	Transposase and inactivated derivatives	bi	112	2452	fig|6666666.151413.peg.2452	99.57	Oligopeptide transport system permease protein OppB (TC 3.A.1.5.1)
	77	4867	193	fig|6666666.130311.peg.4867	ORF_ID:all7527 unknown protein	-				0		-				0		bi	2	6442	fig|6666666.151245.peg.6442	58.82	ORF_ID:all7527 unknown protein	-				0		bi	8	7361	fig|6666666.151419.peg.7361	78.31	ORF_ID:all7527 unknown protein	bi	74	1893	fig|6666666.151246.peg.1893	40.49	hypothetical protein	-				0
	77	4946	420	fig|6666666.130311.peg.4946	ORF_ID:all7644 unknown protein	-				0		-				0		bi	2	6342	fig|6666666.151245.peg.6342	41.64	hypothetical protein	-				0		bi	4	2952	fig|6666666.151419.peg.2952	36.66	FIG00872083: hypothetical protein	bi	74	1875	fig|6666666.151246.peg.1875	34.45	hypothetical protein	-				0
	48	2385	734	fig|6666666.130311.peg.2385	ORF_ID:all7659 unknown protein	-				0		-				0		bi	6	6677	fig|6666666.151245.peg.6677	61.35	ORF_ID:all7659 unknown protein	-				0		-				0		-				0		-				0
	77	4880	837	fig|6666666.130311.peg.4880	ORF_ID:alr7540 unknown protein	-				0		-				0		bi	2	6459	fig|6666666.151245.peg.6459	46.19	ORF_ID:alr7540 unknown protein	-				0		-				0		-				0		-				0
	77	4909	116	fig|6666666.130311.peg.4909	ORF_ID:alr7566 unknown protein	-				0		-				0		bi	2	6480	fig|6666666.151245.peg.6480	60	hypothetical protein	-				0		-				0		-				0		-				0
	77	4939	140	fig|6666666.130311.peg.4939	ORF_ID:alr7580 unknown protein	-				0		-				0		bi	2	6332	fig|6666666.151245.peg.6332	50.53	hypothetical protein	-				0		-				0		-				0		-				0
	69	4232	369	fig|6666666.130311.peg.4232	ORF_ID:alr7604 unknown protein	-				0		-				0		bi	1	2345	fig|6666666.151245.peg.2345	98.64	ORF_ID:alr7604 unknown protein	-				0		-				0		-				0		bi	118	2840	fig|6666666.151413.peg.2840	97.55	ORF_ID:alr7604 unknown protein
	48	2376	2582	fig|6666666.130311.peg.2376	ORF_ID:alr7649 unknown protein	-				0		-				0		bi	2	6352	fig|6666666.151245.peg.6352	45.96	ORF_ID:alr7649 unknown protein	-				0		bi	8	7017	fig|6666666.151419.peg.7017	28.21	Ribonuclease HI (EC 3.1.26.4)	bi	74	1869	fig|6666666.151246.peg.1869	28.31	hypothetical protein	-				0
	39	2222	310	fig|6666666.130311.peg.2222	ORF_ID:slr6009	-				0		-				0		bi	3	6540	fig|6666666.151245.peg.6540	95.47	ORF_ID:slr6009	-				0		-				0		-				0		-				0
	72	4555	285	fig|6666666.130311.peg.4555	ORF_ID:slr6064	-				0		-				0		bi	3	6544	fig|6666666.151245.peg.6544	88.62	ORF_ID:slr6064	-				0		-				0		-				0		-				0
	50	2467	178	fig|6666666.130311.peg.2467	ORF_ID:slr6081	-				0		-				0		bi	3	6525	fig|6666666.151245.peg.6525	33.58	hypothetical protein	-				0		-				0		bi	24	817	fig|6666666.151246.peg.817	98.68	ORF_ID:slr6081	-				0
	79	5149	46	fig|6666666.130311.peg.5149	Para-aminobenzoate synthase, aminase component (EC 2.6.1.85)	-				0		-				0		bi	1	839	fig|6666666.151245.peg.839	100	Para-aminobenzoate synthase, aminase component (EC 2.6.1.85)	-				0		-				0		bi	118	5281	fig|6666666.151246.peg.5281	100	Para-aminobenzoate synthase, aminase component (EC 2.6.1.85)	bi	152	5040	fig|6666666.151413.peg.5040	97.78	Para-aminobenzoate synthase, aminase component (EC 2.6.1.85)
	74	4648	125	fig|6666666.130311.peg.4648	Periplasmic Sensor Signal Transduction Histidine Kinase precursor	-				0		-				0		bi	1	5772	fig|6666666.151245.peg.5772	96.3	two-component hybrid sensor and regulator	-				0		-				0		uni	140	6232	fig|6666666.151246.peg.6232	96.3	Circadian input kinase A	bi	114	2529	fig|6666666.151413.peg.2529	99.19	two-component sensor histidine kinase
	79	4998	269	fig|6666666.130311.peg.4998	Permease of the drug/metabolite transporter (DMT) superfamily	-				0		-				0		bi	1	3004	fig|6666666.151245.peg.3004	97.76	Permease of the drug/metabolite transporter (DMT) superfamily	-				0		-				0		bi	82	2843	fig|6666666.151246.peg.2843	98.13	Permease of the drug/metabolite transporter (DMT) superfamily	bi	141	4453	fig|6666666.151413.peg.4453	99.63	Permease of the drug/metabolite transporter (DMT) superfamily
	77	4901	331	fig|6666666.130311.peg.4901	Phage replicative DNA helicase, repA	-				0		-				0		bi	2	6476	fig|6666666.151245.peg.6476	45.71	Phage replicative DNA helicase, repA	-				0		-				0		-				0		-				0
	30	1972	628	fig|6666666.130311.peg.1972	Phage tail fibers	-				0		-				0		bi	1	4038	fig|6666666.151245.peg.4038	98.09	Phage tail fibers	-				0		-				0		bi	88	3465	fig|6666666.151246.peg.3465	97.93	Phage tail fibers	bi	131	3860	fig|6666666.151413.peg.3860	98.06	Phage tail fibers
	30	1974	708	fig|6666666.130311.peg.1974	Phage tail fibers	-				0		-				0		bi	1	4040	fig|6666666.151245.peg.4040	98.17	Phage tail fibers	-				0		-				0		bi	88	3467	fig|6666666.151246.peg.3467	98.87	Phage tail fibers	uni	131	3861	fig|6666666.151413.peg.3861	63.83	hypothetical protein
	30	1987	392	fig|6666666.130311.peg.1987	Phage tail sheath protein FI	-				0		-				0		bi	1	4052	fig|6666666.151245.peg.4052	98.47	Phage tail sheath protein FI	-				0		bi	4	3371	fig|6666666.151419.peg.3371	44.29	Phage tail sheath protein FI	bi	88	3479	fig|6666666.151246.peg.3479	98.72	Phage tail sheath protein FI	bi	166	5716	fig|6666666.151413.peg.5716	54.36	Phage tail sheath protein FI
	67	3135	174	fig|6666666.130311.peg.3135	Phosphoglycerate mutase (EC 5.4.2.1)	-				0		-				0		bi	1	3554	fig|6666666.151245.peg.3554	98.27	Phosphoglycerate mutase (EC 5.4.2.1)	-				0		-				0		bi	75	2052	fig|6666666.151246.peg.2052	99.42	Phosphoglycerate mutase (EC 5.4.2.1)	bi	155	5264	fig|6666666.151413.peg.5264	98.84	Phosphoglycerate mutase (EC 5.4.2.1)
	88	5921	147	fig|6666666.130311.peg.5921	PilT protein, N-terminal	-				0		-				0		bi	1	2019	fig|6666666.151245.peg.2019	97.26	PilT protein, N-terminal	-				0		-				0		bi	54	1364	fig|6666666.151246.peg.1364	97.26	PilT protein, N-terminal	bi	187	6393	fig|6666666.151413.peg.6393	96.97	hypothetical protein
	22	1385	141	fig|6666666.130311.peg.1385	Plectin 8	-				0		-				0		bi	1	4898	fig|6666666.151245.peg.4898	98.57	Plectin 8	-				0		-				0		bi	108	4888	fig|6666666.151246.peg.4888	99.29	Plectin 8	bi	103	2187	fig|6666666.151413.peg.2187	99.29	Plectin 8
	1	83	387	fig|6666666.130311.peg.83	Potassium efflux system KefA protein / Small-conductance mechanosensitive channel	-				0		-				0		bi	1	2728	fig|6666666.151245.peg.2728	99.39	Potassium efflux system KefA protein / Small-conductance mechanosensitive channel	-				0		bi	9	7601	fig|6666666.151419.peg.7601	86.11	Mechanosensitive (MS) ion channel	bi	74	1807	fig|6666666.151246.peg.1807	99.39	Potassium efflux system KefA protein / Small-conductance mechanosensitive channel	uni	191	6537	fig|6666666.151413.peg.6537	44.15	Potassium efflux system KefA protein / Small-conductance mechanosensitive channel
	14	955	63	fig|6666666.130311.peg.955	Prevent host death protein, Phd antitoxin	-				0		-				0		bi	1	378	fig|6666666.151245.peg.378	100	Prevent host death protein, Phd antitoxin	bi	16	3426	fig|6666666.151416.peg.3426	96.77	Prevent host death protein, Phd antitoxin	bi	5	3778	fig|6666666.151419.peg.3778	90.32	Prevent host death protein, Phd antitoxin	bi	73	1716	fig|6666666.151246.peg.1716	100	Prevent host death protein, Phd antitoxin	bi	190	6505	fig|6666666.151413.peg.6505	100	Prevent host death protein, Phd antitoxin
	95	6205	80	fig|6666666.130311.peg.6205	Prevent-host-death protein	-				0		-				0		bi	1	3806	fig|6666666.151245.peg.3806	93.24	Prevent-host-death protein	-				0		bi	1	1502	fig|6666666.151419.peg.1502	43.55	Prevent host death protein, Phd antitoxin	-				0		bi	46	1302	fig|6666666.151413.peg.1302	93.24	Prevent-host-death protein
	75	4757	344	fig|6666666.130311.peg.4757	PROBABLE INTEGRAL MEMBRANE PROTEIN	-				0		-				0		bi	1	3110	fig|6666666.151245.peg.3110	97.67	PROBABLE INTEGRAL MEMBRANE PROTEIN	-				0		bi	9	7557	fig|6666666.151419.peg.7557	92.86	PROBABLE INTEGRAL MEMBRANE PROTEIN	bi	120	5488	fig|6666666.151246.peg.5488	97.08	PROBABLE INTEGRAL MEMBRANE PROTEIN	bi	2	350	fig|6666666.151413.peg.350	98.24	PROBABLE INTEGRAL MEMBRANE PROTEIN
	30	1980	528	fig|6666666.130311.peg.1980	probable vgr related protein	-				0		-				0		bi	1	4046	fig|6666666.151245.peg.4046	99.81	VgrG protein	-				0		bi	4	3361	fig|6666666.151419.peg.3361	26.62	VgrG protein	bi	88	3473	fig|6666666.151246.peg.3473	99.81	VgrG protein	bi	166	5724	fig|6666666.151413.peg.5724	32.19	Phage protein D
	70	4412	79	fig|6666666.130311.peg.4412	Programmed cell death antitoxin YdcD	-				0		-				0		bi	1	482	fig|6666666.151245.peg.482	100	Programmed cell death antitoxin YdcD	-				0		-				0		bi	80	2593	fig|6666666.151246.peg.2593	98.72	Programmed cell death antitoxin YdcD	bi	132	3890	fig|6666666.151413.peg.3890	98.72	Programmed cell death antitoxin YdcD
	79	5027	64	fig|6666666.130311.peg.5027	putative cytoplasmic protein	-				0		-				0		bi	1	2807	fig|6666666.151245.peg.2807	95.24	putative cytoplasmic protein	-				0		bi	1	160	fig|6666666.151419.peg.160	69.84	hypothetical protein	bi	107	4696	fig|6666666.151246.peg.4696	95.24	putative cytoplasmic protein	bi	124	3425	fig|6666666.151413.peg.3425	95.24	putative cytoplasmic protein
	15	996	139	fig|6666666.130311.peg.996	putative membrane protein	-				0		-				0		bi	1	77	fig|6666666.151245.peg.77	100	putative membrane protein	-				0		-				0		bi	102	4457	fig|6666666.151246.peg.4457	95.17	putative membrane protein	bi	150	4992	fig|6666666.151413.peg.4992	99.28	putative membrane protein
	19	1299	453	fig|6666666.130311.peg.1299	putative monooxygenase	-				0		-				0		bi	1	3959	fig|6666666.151245.peg.3959	98.89	L-ornithine 5-monooxygenase (EC 1.13.12.-), PvdA of pyoverdin biosynthesis @ Siderophore biosynthesis protein, monooxygenase	-				0		bi	1	2002	fig|6666666.151419.peg.2002	29.84	putative monooxygenase	bi	111	5037	fig|6666666.151246.peg.5037	99.12	putative monooxygenase	bi	146	4823	fig|6666666.151413.peg.4823	99.12	putative monooxygenase
	22	1489	227	fig|6666666.130311.peg.1489	putative reductase	-				0		-				0		bi	1	5001	fig|6666666.151245.peg.5001	98.67	putative reductase	-				0		bi	1	335	fig|6666666.151419.peg.335	85.84	NADPH-dependent F420 reductase	bi	129	5854	fig|6666666.151246.peg.5854	98.67	putative reductase	bi	22	828	fig|6666666.151413.peg.828	99.12	putative reductase
	94	6165	215	fig|6666666.130311.peg.6165	putative reductase	-				0		-				0		bi	1	1398	fig|6666666.151245.peg.1398	100	putative reductase	-				0		uni	1	335	fig|6666666.151419.peg.335	39	NADPH-dependent F420 reductase	bi	2	235	fig|6666666.151246.peg.235	99.53	putative reductase	bi	1	127	fig|6666666.151413.peg.127	100	hypothetical protein
	67	3221	131	fig|6666666.130311.peg.3221	Putative translation initiation inhibitor, yjgF family	-				0		-				0		bi	1	3644	fig|6666666.151245.peg.3644	99.23	Putative translation initiation inhibitor, yjgF family	-				0		bi	5	4079	fig|6666666.151419.peg.4079	84.62	Putative translation initiation inhibitor, yjgF family	bi	75	1964	fig|6666666.151246.peg.1964	100	hypothetical protein	bi	67	1604	fig|6666666.151413.peg.1604	98.46	Putative translation initiation inhibitor, yjgF family
	62	2644	275	fig|6666666.130311.peg.2644	putative transport protein	-				0		-				0		bi	1	5912	fig|6666666.151245.peg.5912	97.45	putative transport protein	-				0		-				0		bi	125	5626	fig|6666666.151246.peg.5626	97.45	putative transport protein	bi	175	5960	fig|6666666.151413.peg.5960	98.18	putative transport protein
	96	6239	274	fig|6666666.130311.peg.6239	Quaternary ammonium compound-resistance protein	-				0		-				0		bi	1	3923	fig|6666666.151245.peg.3923	98.9	Quaternary ammonium compound-resistance protein	-				0		-				0		bi	126	5640	fig|6666666.151246.peg.5640	98.53	Quaternary ammonium compound-resistance protein	bi	129	3746	fig|6666666.151413.peg.3746	98.53	Quaternary ammonium compound-resistance protein
	4	382	276	fig|6666666.130311.peg.382	Radical SAM domain protein	-				0		-				0		bi	1	5568	fig|6666666.151245.peg.5568	98.55	Radical SAM domain protein	-				0		-				0		bi	76	2236	fig|6666666.151246.peg.2236	98.55	Radical SAM domain protein	bi	154	5258	fig|6666666.151413.peg.5258	99.27	Radical SAM domain protein
	22	1324	81	fig|6666666.130311.peg.1324	RelB/StbD replicon stabilization protein (antitoxin to RelE/StbE)	-				0		-				0		bi	1	4833	fig|6666666.151245.peg.4833	98.75	RelB/StbD replicon stabilization protein (antitoxin to RelE/StbE)	-				0		bi	5	5188	fig|6666666.151419.peg.5188	85	RelB/StbD replicon stabilization protein (antitoxin to RelE/StbE)	bi	93	3813	fig|6666666.151246.peg.3813	98.75	RelB/StbD replicon stabilization protein (antitoxin to RelE/StbE)	-				0
	22	1325	88	fig|6666666.130311.peg.1325	RelE/StbE replicon stabilization toxin	-				0		-				0		bi	1	4834	fig|6666666.151245.peg.4834	96.83	RelE/StbE replicon stabilization toxin	-				0		bi	5	5189	fig|6666666.151419.peg.5189	93.1	RelE/StbE replicon stabilization toxin	bi	93	3812	fig|6666666.151246.peg.3812	97.59	RelE/StbE replicon stabilization toxin	-				0
	68	3354	84	fig|6666666.130311.peg.3354	RelE/StbE replicon stabilization toxin	-				0		-				0		bi	1	1081	fig|6666666.151245.peg.1081	98.8	RelE/StbE replicon stabilization toxin	-				0		bi	7	6815	fig|6666666.151419.peg.6815	50	RelE/StbE replicon stabilization toxin	bi	151	6566	fig|6666666.151246.peg.6566	96.39	RelE/StbE replicon stabilization toxin	bi	135	4202	fig|6666666.151413.peg.4202	98.8	RelE/StbE replicon stabilization toxin
	47	2351	448	fig|6666666.130311.peg.2351	RIKEN cDNA 2310076O21 gene	-				0		-				0		bi	1	5377	fig|6666666.151245.peg.5377	98.66	RIKEN cDNA 2310076O21 gene	-				0		-				0		bi	81	2680	fig|6666666.151246.peg.2680	99.11	RIKEN cDNA 2310076O21 gene	bi	13	717	fig|6666666.151413.peg.717	98.21	RIKEN cDNA 2310076O21 gene
	85	5624	297	fig|6666666.130311.peg.5624	SAM-dependent methyltransferases	-				0		-				0		bi	1	3394	fig|6666666.151245.peg.3394	100	SAM-dependent methyltransferases	-				0		-				0		bi	109	4959	fig|6666666.151246.peg.4959	100	SAM-dependent methyltransferases	bi	147	4883	fig|6666666.151413.peg.4883	100	SAM-dependent methyltransferases
	74	4724	251	fig|6666666.130311.peg.4724	Sporulation control protein Spo0M	-				0		-				0		bi	1	5854	fig|6666666.151245.peg.5854	98.8	Sporulation control protein Spo0M	bi	14	2672	fig|6666666.151416.peg.2672	90	Sporulation control protein Spo0M	-				0		bi	94	3839	fig|6666666.151246.peg.3839	98.8	Sporulation control protein Spo0M	bi	120	3028	fig|6666666.151413.peg.3028	98.8	Sporulation control protein Spo0M
	69	3603	335	fig|6666666.130311.peg.3603	Succinate dehydrogenase iron-sulfur protein (EC 1.3.99.1)	-				0		-				0		bi	1	4724	fig|6666666.151245.peg.4724	99.1	Succinate dehydrogenase iron-sulfur protein (EC 1.3.99.1)	bi	19	4999	fig|6666666.151416.peg.4999	92.81	Succinate dehydrogenase iron-sulfur protein (EC 1.3.99.1)	bi	1	2500	fig|6666666.151419.peg.2500	86.83	Succinate dehydrogenase iron-sulfur protein (EC 1.3.99.1)	bi	86	3255	fig|6666666.151246.peg.3255	99.1	Succinate dehydrogenase iron-sulfur protein (EC 1.3.99.1)	bi	103	2014	fig|6666666.151413.peg.2014	99.1	Succinate dehydrogenase iron-sulfur protein (EC 1.3.99.1)
	85	5661	200	fig|6666666.130311.peg.5661	Thiosulfate reductase cytochrome B subunit (membrane anchoring protein)	-				0		-				0		bi	1	3427	fig|6666666.151245.peg.3427	98.99	Thiosulfate reductase cytochrome B subunit (membrane anchoring protein)	uni	7	677	fig|6666666.151416.peg.677	72.41	COG2041: Sulfite oxidase and related enzymes	bi	5	3985	fig|6666666.151419.peg.3985	86.43	Thiosulfate reductase cytochrome B subunit (membrane anchoring protein)	bi	75	2185	fig|6666666.151246.peg.2185	98.99	Thiosulfate reductase cytochrome B subunit (membrane anchoring protein)	bi	133	4107	fig|6666666.151413.peg.4107	98.99	Thiosulfate reductase cytochrome B subunit (membrane anchoring protein)
	28	1896	335	fig|6666666.130311.peg.1896	Transcriptional regulator, DeoR family	-				0		-				0		bi	3	6504	fig|6666666.151245.peg.6504	68.92	Transcriptional regulator, DeoR family	-				0		-				0		-				0		-				0
	80	5236	136	fig|6666666.130311.peg.5236	Transcriptional regulator, MarR family	-				0		-				0		bi	1	1648	fig|6666666.151245.peg.1648	100	Transcriptional regulator, MarR family	-				0		uni	1	1040	fig|6666666.151419.peg.1040	32.38	Transcriptional regulator, MarR family	bi	72	1637	fig|6666666.151246.peg.1637	99.26	Transcriptional regulator, MarR family	bi	77	1708	fig|6666666.151413.peg.1708	100	Transcriptional regulator, MarR family
	103	6547	196	fig|6666666.130311.peg.6547	Transcriptional regulator, TetR family	-				0		-				0		bi	1	249	fig|6666666.151245.peg.249	98.97	Transcriptional regulator, TetR family	-				0		bi	1	1997	fig|6666666.151419.peg.1997	80.85	Transcriptional regulator, TetR family	bi	97	4206	fig|6666666.151246.peg.4206	98.46	Transcriptional regulator, TetR family	bi	121	3225	fig|6666666.151413.peg.3225	96.41	Transcriptional regulator, TetR family
	30	1992	648	fig|6666666.130311.peg.1992	Translation initiation factor 2 (IF-2; GTPase)	-				0		-				0		bi	1	4058	fig|6666666.151245.peg.4058	88.66	Translation initiation factor 2 (IF-2; GTPase)	-				0		bi	4	3353	fig|6666666.151419.peg.3353	40.99	hypothetical protein	bi	88	3486	fig|6666666.151246.peg.3486	94.6	Translation initiation factor 2 (IF-2; GTPase)	-				0
	30	1961	543	fig|6666666.130311.peg.1961	Tryptophan halogenase	-				0		-				0		bi	1	4027	fig|6666666.151245.peg.4027	98.52	Tryptophan halogenase	-				0		-				0		bi	88	3454	fig|6666666.151246.peg.3454	98.52	Tryptophan halogenase	bi	131	3848	fig|6666666.151413.peg.3848	98.52	Tryptophan halogenase
	1	44	187	fig|6666666.130311.peg.44	tunicamycin resistance	-				0		-				0		bi	1	2093	fig|6666666.151245.peg.2093	98.39	tunicamycin resistance	-				0		-				0		bi	119	5441	fig|6666666.151246.peg.5441	100	tunicamycin resistance	bi	184	6285	fig|6666666.151413.peg.6285	99.46	tunicamycin resistance
	1	45	116	fig|6666666.130311.peg.45	Type I restriction-modification system, restriction subunit R (EC 3.1.21.3)	-				0		-				0		bi	1	5409	fig|6666666.151245.peg.5409	63.24	hypothetical protein	-				0		uni	10	7912	fig|6666666.151419.peg.7912	62.5	hypothetical protein	bi	118	5422	fig|6666666.151246.peg.5422	66.67	hypothetical protein	bi	184	6286	fig|6666666.151413.peg.6286	94.79	Type I restriction-modification system, restriction subunit R (EC 3.1.21.3)
	67	3069	107	fig|6666666.130311.peg.3069	Type I restriction-modification system, restriction subunit R (EC 3.1.21.3)	-				0		-				0		bi	1	3490	fig|6666666.151245.peg.3490	70	hypothetical protein	-				0		-				0		bi	75	2121	fig|6666666.151246.peg.2121	77.08	Translation elongation factor LepA	uni	139	4367	fig|6666666.151413.peg.4367	61.7	hypothetical protein
	8	500	52	fig|6666666.130311.peg.500	Type I secretion system ATPase, LssB family LapB	-				0		-				0		bi	1	1360	fig|6666666.151245.peg.1360	75.86	hypothetical protein	uni	17	3898	fig|6666666.151416.peg.3898	52.5	hypothetical protein	uni	10	7912	fig|6666666.151419.peg.7912	66.67	hypothetical protein	bi	2	196	fig|6666666.151246.peg.196	68.63	FIG005666: putative helicase	bi	1	88	fig|6666666.151413.peg.88	72.55	hypothetical protein
	62	2833	66	fig|6666666.130311.peg.2833	Type I secretion system ATPase, LssB family LapB	-				0		-				0		bi	1	6118	fig|6666666.151245.peg.6118	72.34	hypothetical protein	bi	17	3898	fig|6666666.151416.peg.3898	53.66	hypothetical protein	uni	7	6036	fig|6666666.151419.peg.6036	63.89	hypothetical protein	bi	87	3404	fig|6666666.151246.peg.3404	73.85	Translation elongation factor LepA	bi	165	5577	fig|6666666.151413.peg.5577	72.34	hypothetical protein
	74	4631	62	fig|6666666.130311.peg.4631	Type I secretion system ATPase, LssB family LapB	-				0		-				0		bi	1	5760	fig|6666666.151245.peg.5760	93.44	hypothetical protein	uni	17	3898	fig|6666666.151416.peg.3898	53.66	hypothetical protein	bi	1	1103	fig|6666666.151419.peg.1103	84	Williams-Beuren syndrome critical region protein 25	bi	140	6244	fig|6666666.151246.peg.6244	90.16	hypothetical protein	bi	116	2675	fig|6666666.151413.peg.2675	91.8	Type I restriction-modification system, restriction subunit R (EC 3.1.21.3)
	88	5918	52	fig|6666666.130311.peg.5918	Type I secretion system ATPase, LssB family LapB	-				0		-				0		bi	1	2016	fig|6666666.151245.peg.2016	69.57	hypothetical protein	-				0		uni	7	6036	fig|6666666.151419.peg.6036	63.89	hypothetical protein	bi	54	1361	fig|6666666.151246.peg.1361	69.57	Type I secretion system ATPase, LssB family LapB	uni	57	1419	fig|6666666.151413.peg.1419	72.55	hypothetical protein
	18	1068	438	fig|6666666.130311.peg.1068	Tyrosine-specific transport protein	-				0		-				0		bi	1	2307	fig|6666666.151245.peg.2307	98.01	Tyrosine-specific transport protein	-				0		-				0		bi	14	646	fig|6666666.151246.peg.646	98.41	Tyrosine-specific transport protein	bi	115	2604	fig|6666666.151413.peg.2604	98.86	Tyrosine-specific transport protein
	74	4677	408	fig|6666666.130311.peg.4677	Uncharacterized ABC-type transport system, permease component	-				0		-				0		bi	1	5804	fig|6666666.151245.peg.5804	97.76	Uncharacterized ABC-type transport system, permease component	-				0		-				0		bi	140	6201	fig|6666666.151246.peg.6201	98.53	Uncharacterized ABC-type transport system, permease component	bi	114	2560	fig|6666666.151413.peg.2560	98.03	Uncharacterized ABC-type transport system, permease component
	47	2363	257	fig|6666666.130311.peg.2363	Uncharacterized conserved protein	-				0		-				0		bi	1	5393	fig|6666666.151245.peg.5393	99.61	Uncharacterized conserved protein	bi	12	2011	fig|6666666.151416.peg.2011	84.25	Uncharacterized conserved protein	-				0		-				0		-				0
	103	6667	288	fig|6666666.130311.peg.6667	Universal stress protein family	-				0		-				0		bi	1	125	fig|6666666.151245.peg.125	97.16	Universal stress protein family	-				0		-				0		bi	97	4089	fig|6666666.151246.peg.4089	98.26	Universal stress protein family	-				0
	50	2474	195	fig|6666666.130311.peg.2474	UPF0215 protein DR_A0167	-				0		-				0		bi	3	6517	fig|6666666.151245.peg.6517	98.97	UPF0215 protein DR_A0167	-				0		bi	7	6729	fig|6666666.151419.peg.6729	66.49	protein of unknown function DUF99	uni	17	781	fig|6666666.151246.peg.781	97.94	UPF0215 protein DR_A0167	-				0
	101	6430	195	fig|6666666.130311.peg.6430	UPF0215 protein DR_A0167	-				0		-				0		bi	1	4206	fig|6666666.151245.peg.4206	98.97	UPF0215 protein DR_A0167	-				0		uni	7	6729	fig|6666666.151419.peg.6729	64.95	protein of unknown function DUF99	bi	17	781	fig|6666666.151246.peg.781	98.45	UPF0215 protein DR_A0167	-				0
	68	3271	303	fig|6666666.130311.peg.3271	vWFA-like protein with metal ion dependent adhesion motif (MIDAS)	-				0		-				0		bi	1	1169	fig|6666666.151245.peg.1169	99.12	vWFA-like protein with metal ion dependent adhesion motif (MIDAS)	uni	15	2932	fig|6666666.151416.peg.2932	65.62	hypothetical protein	bi	5	4961	fig|6666666.151419.peg.4961	64.53	vWFA-like protein with metal ion dependent adhesion motif (MIDAS)	bi	151	6656	fig|6666666.151246.peg.6656	95.65	vWFA-like protein with metal ion dependent adhesion motif (MIDAS)	bi	176	6053	fig|6666666.151413.peg.6053	99.12	vWFA-like protein with metal ion dependent adhesion motif (MIDAS)
	68	3348	159	fig|6666666.130311.peg.3348	Xanthosine triphosphate pyrophosphatase	-				0		-				0		bi	1	1089	fig|6666666.151245.peg.1089	97.47	Xanthosine triphosphate pyrophosphatase	bi	13	2328	fig|6666666.151416.peg.2328	89.24	Xanthosine triphosphate pyrophosphatase	bi	5	3559	fig|6666666.151419.peg.3559	73.89	Xanthosine triphosphate pyrophosphatase	bi	151	6572	fig|6666666.151246.peg.6572	97.47	Xanthosine triphosphate pyrophosphatase	bi	135	4208	fig|6666666.151413.peg.4208	96.84	Xanthosine triphosphate pyrophosphatase
	50	2473	156	fig|6666666.130311.peg.2473	Antirestriction protein	-				0		-				0		uni	1	4205	fig|6666666.151245.peg.4205	98.06	Antirestriction protein	-				0		-				0		uni	17	782	fig|6666666.151246.peg.782	98.06	Antirestriction protein	-				0
	30	1990	599	fig|6666666.130311.peg.1990	beta-N-acetylglucosaminidase( EC:3.2.1.96 )	-				0		-				0		uni	3	6492	fig|6666666.151245.peg.6492	40.45	hypothetical protein	-				0		-				0		bi	88	3482	fig|6666666.151246.peg.3482	97.49	putative bacteriophage protein	uni	166	5713	fig|6666666.151413.peg.5713	40.21	hypothetical protein
	39	2224	360	fig|6666666.130311.peg.2224	Bipolar DNA helicase HerA	-				0		-				0		uni	3	6542	fig|6666666.151245.peg.6542	62.12	Bipolar DNA helicase HerA	-				0		-				0		-				0		-				0
	71	4480	60	fig|6666666.130311.peg.4480	CDP-diacylglycerol--glycerol-3-phosphate 3-phosphatidyltransferase (EC 2.7.8.5)	-				0		-				0		uni	1	5382	fig|6666666.151245.peg.5382	65.85	putative sugar kinase	-				0		-				0		uni	81	2676	fig|6666666.151246.peg.2676	75	putative sugar kinase	uni	133	4087	fig|6666666.151413.peg.4087	65.85	CDP-diacylglycerol--glycerol-3-phosphate 3-phosphatidyltransferase (EC 2.7.8.5)
	9	595	98	fig|6666666.130311.peg.595	Circadian input kinase A	-				0		-				0		uni	1	2467	fig|6666666.151245.peg.2467	52.17	hypothetical protein	-				0		-				0		bi	97	4009	fig|6666666.151246.peg.4009	63.79	hypothetical protein	-				0
	99	6356	97	fig|6666666.130311.peg.6356	Circadian input kinase A	-				0		-				0		uni	1	2680	fig|6666666.151245.peg.2680	51.14	Phytochrome, two-component sensor histidine kinase (EC 2.7.3.-)	uni	19	4978	fig|6666666.151416.peg.4978	48.35	Phytochrome, two-component sensor histidine kinase (EC 2.7.3.-)	-				0		uni	36	1038	fig|6666666.151246.peg.1038	73.08	Circadian input kinase A	uni	103	2228	fig|6666666.151413.peg.2228	77.92	Circadian input kinase A
	69	3562	128	fig|6666666.130311.peg.3562	DNA methylase, putative	-				0		-				0		uni	1	4761	fig|6666666.151245.peg.4761	96.88	DNA methylase, putative	-				0		uni	5	3711	fig|6666666.151419.peg.3711	34.78	FIG045374: Type II restriction enzyme, methylase subunit YeeA	uni	86	3294	fig|6666666.151246.peg.3294	96.88	DNA methylase, putative	uni	103	2053	fig|6666666.151413.peg.2053	96.88	DNA methylase, putative
	72	4557	127	fig|6666666.130311.peg.4557	DNA methylase, putative	-				0		-				0		uni	1	4761	fig|6666666.151245.peg.4761	47.62	DNA methylase, putative	-				0		bi	5	3711	fig|6666666.151419.peg.3711	39.25	FIG045374: Type II restriction enzyme, methylase subunit YeeA	uni	86	3294	fig|6666666.151246.peg.3294	47.62	DNA methylase, putative	uni	103	2053	fig|6666666.151413.peg.2053	47.62	DNA methylase, putative
	45	2293	118	fig|6666666.130311.peg.2293	DNA-binding protein, putative	-				0		-				0		uni	2	6394	fig|6666666.151245.peg.6394	33.33	hypothetical protein	-				0		-				0		-				0		-				0
	27	1886	559	fig|6666666.130311.peg.1886	DNA-cytosine methyltransferase (EC 2.1.1.37)	-				0		-				0		uni	3	6506	fig|6666666.151245.peg.6506	96.4	DNA-cytosine methyltransferase (EC 2.1.1.37)	-				0		bi	8	7283	fig|6666666.151419.peg.7283	42.25	DNA-cytosine methyltransferase (EC 2.1.1.37)	uni	22	808	fig|6666666.151246.peg.808	45.98	hypothetical protein	-				0
	18	1259	371	fig|6666666.130311.peg.1259	FIG002984: FAD-dependent pyridine nucleotide-disulphide oxidoreductase	-				0		-				0		uni	1	2112	fig|6666666.151245.peg.2112	98.11	FIG002984: FAD-dependent pyridine nucleotide-disulphide oxidoreductase	bi	3	208	fig|6666666.151416.peg.208	91.23	FIG002984: FAD-dependent pyridine nucleotide-disulphide oxidoreductase	-				0		bi	134	6023	fig|6666666.151246.peg.6023	98.65	FIG002984: FAD-dependent pyridine nucleotide-disulphide oxidoreductase	bi	136	4210	fig|6666666.151413.peg.4210	97.47	FIG002984: FAD-dependent pyridine nucleotide-disulphide oxidoreductase
	12	825	298	fig|6666666.130311.peg.825	FIG00873422: hypothetical protein	-				0		-				0		uni	1	1978	fig|6666666.151245.peg.1978	69.26	FIG00873422: hypothetical protein	-				0		-				0		uni	54	1317	fig|6666666.151246.peg.1317	69.26	FIG00873422: hypothetical protein	uni	187	6445	fig|6666666.151413.peg.6445	69.26	FIG00873422: hypothetical protein
	77	4852	157	fig|6666666.130311.peg.4852	FIG00876315: hypothetical protein	-				0		-				0		uni	2	6436	fig|6666666.151245.peg.6436	33.91	hypothetical protein	-				0		uni	8	7249	fig|6666666.151419.peg.7249	32.77	hypothetical protein	bi	8	599	fig|6666666.151246.peg.599	82.69	FIG00876315: hypothetical protein	-				0
	106	6709	190	fig|6666666.130311.peg.6709	FMN reductase (EC 1.5.1.29)	-				0		-				0		uni	1	793	fig|6666666.151245.peg.793	26.04	putative reductase	-				0		-				0		uni	118	5326	fig|6666666.151246.peg.5326	26.04	putative reductase	uni	142	4515	fig|6666666.151413.peg.4515	26.04	putative reductase
	98	6342	1897	fig|6666666.130311.peg.6342	Helicase, C-terminal:Type III restriction enzyme, res subunit:DEAD/DEAH box helicase, N-terminal	-				0		-				0		uni	6	6688	fig|6666666.151245.peg.6688	29.2	DEAD-box helicase-related protein	-				0		-				0		-				0		-				0
	39	2223	371	fig|6666666.130311.peg.2223	HlyD family secretion protein	-				0		-				0		uni	3	6541	fig|6666666.151245.peg.6541	93.37	HlyD family secretion protein	-				0		-				0		-				0		-				0
	1	131	48	fig|6666666.130311.peg.131	hypothetical protein	-				0		-				0		uni	1	1998	fig|6666666.151245.peg.1998	87.1	hypothetical protein	-				0		-				0		-				0		uni	187	6412	fig|6666666.151413.peg.6412	69.23	hypothetical protein
	2	189	63	fig|6666666.130311.peg.189	hypothetical protein	-				0		-				0		uni	1	3746	fig|6666666.151245.peg.3746	56.25	HlyD family secretion protein	-				0		-				0		uni	2	92	fig|6666666.151246.peg.92	56.6	hypothetical protein	uni	132	3967	fig|6666666.151413.peg.3967	60	rRNA small subunit methyltransferase H
	5	419	69	fig|6666666.130311.peg.419	hypothetical protein	-				0		-				0		uni	1	2972	fig|6666666.151245.peg.2972	67.44	hypothetical protein	-				0		uni	1	1103	fig|6666666.151419.peg.1103	54.84	Williams-Beuren syndrome critical region protein 25	uni	107	4858	fig|6666666.151246.peg.4858	68.33	hypothetical protein	bi	46	1270	fig|6666666.151413.peg.1270	68.97	RND multidrug efflux transporter; Acriflavin resistance protein
	6	433	165	fig|6666666.130311.peg.433	hypothetical protein	-				0		-				0		uni	1	4362	fig|6666666.151245.peg.4362	79.22	ORF_ID:slr6044 hypothetical protein	-				0		bi	5	4211	fig|6666666.151419.peg.4211	68.29	hypothetical protein	-				0		-				0
	8	499	89	fig|6666666.130311.peg.499	hypothetical protein	-				0		-				0		uni	1	4267	fig|6666666.151245.peg.4267	43.68	hypothetical protein	-				0		uni	8	7194	fig|6666666.151419.peg.7194	41.56	hypothetical protein	bi	2	197	fig|6666666.151246.peg.197	100	hypothetical protein	bi	1	90	fig|6666666.151413.peg.90	98.85	hypothetical protein
	9	631	146	fig|6666666.130311.peg.631	hypothetical protein	-				0		-				0		uni	1	5230	fig|6666666.151245.peg.5230	59.09	hypothetical protein	-				0		-				0		uni	109	4932	fig|6666666.151246.peg.4932	58.49	hypothetical protein	bi	141	4485	fig|6666666.151413.peg.4485	74.58	hypothetical protein
	9	675	93	fig|6666666.130311.peg.675	hypothetical protein	-				0		-				0		uni	1	2596	fig|6666666.151245.peg.2596	57.14	hypothetical protein	-				0		-				0		uni	85	3074	fig|6666666.151246.peg.3074	55.22	hypothetical protein	uni	141	4485	fig|6666666.151413.peg.4485	61.82	hypothetical protein
	10	726	73	fig|6666666.130311.peg.726	hypothetical protein	-				0		-				0		uni	1	4352	fig|6666666.151245.peg.4352	84.85	Mobile element protein	-				0		-				0		-				0		-				0
	13	892	62	fig|6666666.130311.peg.892	hypothetical protein	-				0		-				0		uni	1	3767	fig|6666666.151245.peg.3767	62.75	hypothetical protein	-				0		-				0		uni	107	4858	fig|6666666.151246.peg.4858	65	hypothetical protein	uni	46	1270	fig|6666666.151413.peg.1270	65	RND multidrug efflux transporter; Acriflavin resistance protein
	22	1404	83	fig|6666666.130311.peg.1404	hypothetical protein	-				0		-				0		uni	1	2467	fig|6666666.151245.peg.2467	63.46	hypothetical protein	-				0		-				0		bi	108	4910	fig|6666666.151246.peg.4910	52.94	hypothetical protein	uni	136	4242	fig|6666666.151413.peg.4242	55	hypothetical protein
	22	1417	41	fig|6666666.130311.peg.1417	hypothetical protein	-				0		-				0		uni	1	3761	fig|6666666.151245.peg.3761	72.97	hypothetical protein	-				0		-				0		bi	107	4858	fig|6666666.151246.peg.4858	74.36	hypothetical protein	uni	176	6115	fig|6666666.151413.peg.6115	67.5	hypothetical protein
	22	1675	81	fig|6666666.130311.peg.1675	hypothetical protein	-				0		-				0		uni	1	5188	fig|6666666.151245.peg.5188	100	NADPH-dependent broad range aldehyde dehydrogenase YqhD	-				0		-				0		bi	113	5105	fig|6666666.151246.peg.5105	91.3	hypothetical protein	bi	35	1151	fig|6666666.151413.peg.1151	95	hypothetical protein
	22	1748	45	fig|6666666.130311.peg.1748	hypothetical protein	-				0		-				0		uni	1	2143	fig|6666666.151245.peg.2143	58.14	hypothetical protein	-				0		-				0		-				0		-				0
	23	1790	109	fig|6666666.130311.peg.1790	hypothetical protein	-				0		-				0		uni	1	4310	fig|6666666.151245.peg.4310	53.85	hypothetical protein	-				0		-				0		-				0		-				0
	23	1793	77	fig|6666666.130311.peg.1793	hypothetical protein	-				0		-				0		uni	1	4336	fig|6666666.151245.peg.4336	55.13	hypothetical protein	-				0		uni	5	3889	fig|6666666.151419.peg.3889	44	hypothetical protein	-				0		-				0
	28	1914	98	fig|6666666.130311.peg.1914	hypothetical protein	-				0		-				0		uni	2	6424	fig|6666666.151245.peg.6424	51.76	Dynamin family protein	-				0		-				0		-				0		-				0
	39	2227	219	fig|6666666.130311.peg.2227	hypothetical protein	-				0		-				0		uni	3	6546	fig|6666666.151245.peg.6546	35.71	hypothetical protein	-				0		-				0		-				0		-				0
	40	2238	60	fig|6666666.130311.peg.2238	hypothetical protein	-				0		-				0		uni	1	1283	fig|6666666.151245.peg.1283	75.76	hypothetical protein	-				0		bi	1	104	fig|6666666.151419.peg.104	64.71	CobN component of cobalt chelatase involved in B12 biosynthesis	-				0		-				0
	41	2259	42	fig|6666666.130311.peg.2259	hypothetical protein	-				0		-				0		uni	1	5337	fig|6666666.151245.peg.5337	70.73	hypothetical protein	-				0		-				0		-				0		uni	13	675	fig|6666666.151413.peg.675	63.41	hypothetical protein
	41	2270	55	fig|6666666.130311.peg.2270	hypothetical protein	-				0		-				0		uni	1	3818	fig|6666666.151245.peg.3818	92.86	hypothetical protein	-				0		-				0		-				0		uni	46	1314	fig|6666666.151413.peg.1314	94.64	hypothetical protein
	45	2292	153	fig|6666666.130311.peg.2292	hypothetical protein	-				0		-				0		uni	2	6374	fig|6666666.151245.peg.6374	41.94	Phage-related protein	-				0		-				0		-				0		bi	105	2337	fig|6666666.151413.peg.2337	51.16	hypothetical protein
	47	2362	47	fig|6666666.130311.peg.2362	hypothetical protein	-				0		-				0		uni	1	5392	fig|6666666.151245.peg.5392	93.18	Protein of unknown function DUF820	-				0		-				0		uni	155	6725	fig|6666666.151246.peg.6725	93.18	Protein of unknown function DUF820	uni	13	730	fig|6666666.151413.peg.730	93.18	Protein of unknown function DUF820
	50	2469	83	fig|6666666.130311.peg.2469	hypothetical protein	-				0		-				0		uni	1	4194	fig|6666666.151245.peg.4194	89.02	hypothetical protein	-				0		uni	8	7332	fig|6666666.151419.peg.7332	79.27	hypothetical protein	bi	74	1862	fig|6666666.151246.peg.1862	32.5	hypothetical protein	-				0
	50	2471	162	fig|6666666.130311.peg.2471	hypothetical protein	-				0		-				0		uni	1	4196	fig|6666666.151245.peg.4196	95.65	hypothetical protein	-				0		bi	8	7335	fig|6666666.151419.peg.7335	91.3	hypothetical protein	bi	17	783	fig|6666666.151246.peg.783	98.14	hypothetical protein	-				0
	60	2605	275	fig|6666666.130311.peg.2605	hypothetical protein	-				0		-				0		uni	1	3029	fig|6666666.151245.peg.3029	69.72	hypothetical protein	-				0		-				0		-				0		-				0
	60	2606	183	fig|6666666.130311.peg.2606	hypothetical protein	-				0		-				0		uni	1	3029	fig|6666666.151245.peg.3029	64.42	hypothetical protein	-				0		-				0		-				0		-				0
	62	2722	53	fig|6666666.130311.peg.2722	hypothetical protein	-				0		-				0		uni	1	6045	fig|6666666.151245.peg.6045	63.89	Circadian input kinase A	-				0		-				0		-				0		uni	1	203	fig|6666666.151413.peg.203	61.76	hypothetical protein
	62	2960	61	fig|6666666.130311.peg.2960	hypothetical protein	-				0		-				0		uni	1	558	fig|6666666.151245.peg.558	65.79	Serine phosphatase RsbU, regulator of sigma subunit	-				0		-				0		uni	108	4880	fig|6666666.151246.peg.4880	78.57	rRNA small subunit methyltransferase H	bi	165	5673	fig|6666666.151413.peg.5673	76.92	rRNA small subunit methyltransferase H
	67	3120	141	fig|6666666.130311.peg.3120	hypothetical protein	-				0		-				0		uni	1	5409	fig|6666666.151245.peg.5409	42.62	hypothetical protein	-				0		-				0		uni	79	2539	fig|6666666.151246.peg.2539	46.97	Translation elongation factor LepA	uni	124	3434	fig|6666666.151413.peg.3434	54.17	RND multidrug efflux transporter; Acriflavin resistance protein
	68	3331	47	fig|6666666.130311.peg.3331	hypothetical protein	-				0		-				0		uni	1	1109	fig|6666666.151245.peg.1109	73.58	hypothetical protein	-				0		uni	7	6036	fig|6666666.151419.peg.6036	63.64	hypothetical protein	uni	151	6593	fig|6666666.151246.peg.6593	76.09	FIG005666: putative helicase	uni	176	6115	fig|6666666.151413.peg.6115	71.74	hypothetical protein
	69	3503	53	fig|6666666.130311.peg.3503	hypothetical protein	-				0		-				0		uni	1	5337	fig|6666666.151245.peg.5337	71.74	hypothetical protein	-				0		-				0		uni	140	6181	fig|6666666.151246.peg.6181	76.19	hypothetical protein	uni	13	675	fig|6666666.151413.peg.675	68.89	hypothetical protein
	69	3620	44	fig|6666666.130311.peg.3620	hypothetical protein	-				0		-				0		uni	1	2678	fig|6666666.151245.peg.2678	55	HlyD family secretion protein	-				0		-				0		uni	11	624	fig|6666666.151246.peg.624	62.16	rRNA small subunit methyltransferase H	bi	103	2177	fig|6666666.151413.peg.2177	82.61	rRNA small subunit methyltransferase H
	69	3701	96	fig|6666666.130311.peg.3701	hypothetical protein	-				0		-				0		uni	1	4634	fig|6666666.151245.peg.4634	94.74	hypothetical protein	-				0		-				0		uni	86	3164	fig|6666666.151246.peg.3164	94.74	hypothetical protein	uni	145	4816	fig|6666666.151413.peg.4816	94.74	hypothetical protein
	69	3746	46	fig|6666666.130311.peg.3746	hypothetical protein	-				0		-				0		uni	1	4594	fig|6666666.151245.peg.4594	95.12	probable acyl carrier protein	-				0		-				0		uni	86	3124	fig|6666666.151246.peg.3124	90.91	hypothetical protein	bi	143	4735	fig|6666666.151413.peg.4735	86.36	hypothetical protein
	69	3883	68	fig|6666666.130311.peg.3883	hypothetical protein	-				0		-				0		uni	1	2334	fig|6666666.151245.peg.2334	58.33	hypothetical protein	-				0		bi	4	3114	fig|6666666.151419.peg.3114	86.21	hypothetical protein	-				0		bi	143	4592	fig|6666666.151413.peg.4592	69.81	rRNA small subunit methyltransferase H
	70	4341	70	fig|6666666.130311.peg.4341	hypothetical protein	-				0		-				0		uni	1	5337	fig|6666666.151245.peg.5337	82.69	hypothetical protein	-				0		-				0		uni	140	6181	fig|6666666.151246.peg.6181	85.71	hypothetical protein	uni	13	675	fig|6666666.151413.peg.675	78.05	hypothetical protein
	71	4487	271	fig|6666666.130311.peg.4487	hypothetical protein	-				0		-				0		uni	3	6508	fig|6666666.151245.peg.6508	54.15	hypothetical protein	-				0		bi	8	7113	fig|6666666.151419.peg.7113	81.01	hypothetical protein	bi	36	1028	fig|6666666.151246.peg.1028	98.15	hypothetical protein	bi	153	5081	fig|6666666.151413.peg.5081	98.89	hypothetical protein
	72	4554	137	fig|6666666.130311.peg.4554	hypothetical protein	-				0		-				0		uni	3	6546	fig|6666666.151245.peg.6546	40.17	hypothetical protein	-				0		-				0		-				0		-				0
	74	4692	60	fig|6666666.130311.peg.4692	hypothetical protein	-				0		-				0		uni	1	5337	fig|6666666.151245.peg.5337	81.36	hypothetical protein	-				0		-				0		bi	140	6181	fig|6666666.151246.peg.6181	88.89	hypothetical protein	uni	13	675	fig|6666666.151413.peg.675	80	hypothetical protein
	75	4746	59	fig|6666666.130311.peg.4746	hypothetical protein	-				0		-				0		uni	1	3120	fig|6666666.151245.peg.3120	68.97	SbmA protein	-				0		-				0		-				0		uni	2	341	fig|6666666.151413.peg.341	63.16	SbmA protein
	77	4920	96	fig|6666666.130311.peg.4920	hypothetical protein	-				0		-				0		uni	1	4002	fig|6666666.151245.peg.4002	32.18	diguanylate cyclase/phosphodiesterase (GGDEF & EAL domains) with PAS/PAC sensor(s)	bi	7	658	fig|6666666.151416.peg.658	89.47	hypothetical protein	bi	5	3402	fig|6666666.151419.peg.3402	81.91	hypothetical protein	uni	88	3431	fig|6666666.151246.peg.3431	32.18	diguanylate cyclase/phosphodiesterase (GGDEF & EAL domains) with PAS/PAC sensor(s)	uni	131	3824	fig|6666666.151413.peg.3824	32.18	diguanylate cyclase/phosphodiesterase (GGDEF & EAL domains) with PAS/PAC sensor(s)
	79	5010	77	fig|6666666.130311.peg.5010	hypothetical protein	-				0		-				0		uni	1	4414	fig|6666666.151245.peg.4414	68.57	hypothetical protein	-				0		uni	1	2806	fig|6666666.151419.peg.2806	32.81	Protein of unknown function UPF0150	bi	82	2855	fig|6666666.151246.peg.2855	97.37	hypothetical protein	uni	143	4548	fig|6666666.151413.peg.4548	67.11	hypothetical protein
	79	5030	78	fig|6666666.130311.peg.5030	hypothetical protein	-				0		-				0		uni	1	5230	fig|6666666.151245.peg.5230	52.08	hypothetical protein	-				0		-				0		uni	79	2539	fig|6666666.151246.peg.2539	52.46	Translation elongation factor LepA	uni	141	4485	fig|6666666.151413.peg.4485	65.67	hypothetical protein
	79	5090	55	fig|6666666.130311.peg.5090	hypothetical protein	-				0		-				0		uni	1	889	fig|6666666.151245.peg.889	61.36	hypothetical protein	-				0		-				0		uni	64	1545	fig|6666666.151246.peg.1545	72.41	hypothetical protein	-				0
	79	5203	105	fig|6666666.130311.peg.5203	hypothetical protein	-				0		-				0		uni	1	786	fig|6666666.151245.peg.786	64.29	Cysteine desulfurase (EC 2.8.1.7)	-				0		-				0		bi	118	5333	fig|6666666.151246.peg.5333	80.18	hypothetical protein	uni	167	5756	fig|6666666.151413.peg.5756	64.58	hypothetical protein
	80	5234	69	fig|6666666.130311.peg.5234	hypothetical protein	-				0		-				0		uni	1	4576	fig|6666666.151245.peg.4576	63.27	hypothetical protein	-				0		-				0		bi	79	2550	fig|6666666.151246.peg.2550	78.95	RND multidrug efflux transporter; Acriflavin resistance protein	bi	35	1119	fig|6666666.151413.peg.1119	80.7	RND multidrug efflux transporter; Acriflavin resistance protein
	82	5418	253	fig|6666666.130311.peg.5418	hypothetical protein	-				0		-				0		uni	2	6350	fig|6666666.151245.peg.6350	40.78	hypothetical protein	-				0		bi	8	7102	fig|6666666.151419.peg.7102	54.37	hypothetical protein	-				0		-				0
	82	5442	54	fig|6666666.130311.peg.5442	hypothetical protein	-				0		-				0		uni	1	2197	fig|6666666.151245.peg.2197	63.16	NADH dehydrogenase subunit 4, Involved in CO2 fixation	-				0		-				0		bi	107	4707	fig|6666666.151246.peg.4707	92.86	hypothetical protein	bi	127	3610	fig|6666666.151413.peg.3610	89.29	hypothetical protein
	85	5595	82	fig|6666666.130311.peg.5595	hypothetical protein	-				0		-				0		uni	1	2596	fig|6666666.151245.peg.2596	59.62	hypothetical protein	uni	17	3898	fig|6666666.151416.peg.3898	47.62	hypothetical protein	uni	1	1103	fig|6666666.151419.peg.1103	41.82	Williams-Beuren syndrome critical region protein 25	bi	109	4932	fig|6666666.151246.peg.4932	93.83	hypothetical protein	uni	173	5895	fig|6666666.151413.peg.5895	58.73	Type I restriction-modification system, restriction subunit R (EC 3.1.21.3)
	85	5628	68	fig|6666666.130311.peg.5628	hypothetical protein	-				0		-				0		uni	1	4413	fig|6666666.151245.peg.4413	47.76	hypothetical protein	-				0		-				0		uni	98	4293	fig|6666666.151246.peg.4293	47.76	hypothetical protein	uni	143	4547	fig|6666666.151413.peg.4547	49.23	hypothetical protein
	87	5765	72	fig|6666666.130311.peg.5765	hypothetical protein	-				0		-				0		uni	1	3492	fig|6666666.151245.peg.3492	50	rRNA small subunit methyltransferase H	-				0		-				0		-				0		bi	2	318	fig|6666666.151413.peg.318	100	hypothetical protein
	87	5880	65	fig|6666666.130311.peg.5880	hypothetical protein	-				0		-				0		uni	1	4518	fig|6666666.151245.peg.4518	84.62	hypothetical protein	-				0		uni	7	6036	fig|6666666.151419.peg.6036	64.71	hypothetical protein	uni	112	5073	fig|6666666.151246.peg.5073	84.62	hypothetical protein	uni	143	4655	fig|6666666.151413.peg.4655	84.62	hypothetical protein
	87	5882	69	fig|6666666.130311.peg.5882	hypothetical protein	-				0		-				0		uni	1	1109	fig|6666666.151245.peg.1109	77.27	hypothetical protein	-				0		uni	7	6036	fig|6666666.151419.peg.6036	63.64	hypothetical protein	uni	151	6593	fig|6666666.151246.peg.6593	75	FIG005666: putative helicase	bi	57	1419	fig|6666666.151413.peg.1419	81.4	hypothetical protein
	91	6068	50	fig|6666666.130311.peg.6068	hypothetical protein	-				0		-				0		uni	1	1998	fig|6666666.151245.peg.1998	64.1	hypothetical protein	-				0		-				0		-				0		uni	187	6412	fig|6666666.151413.peg.6412	64.1	hypothetical protein
	95	6206	128	fig|6666666.130311.peg.6206	hypothetical protein	-				0		-				0		uni	1	861	fig|6666666.151245.peg.861	29.51	FIG00501228: hypothetical protein	-				0		bi	1	1503	fig|6666666.151419.peg.1503	34.68	Death on curing protein, Doc toxin	-				0		uni	152	5067	fig|6666666.151413.peg.5067	28.69	FIG00501228: hypothetical protein
	98	6305	50	fig|6666666.130311.peg.6305	hypothetical protein	-				0		-				0		uni	3	6569	fig|6666666.151245.peg.6569	80.95	hypothetical protein	-				0		-				0		-				0		-				0
	98	6319	56	fig|6666666.130311.peg.6319	hypothetical protein	-				0		-				0		uni	1	4282	fig|6666666.151245.peg.4282	45.45	hypothetical protein	-				0		-				0		-				0		-				0
	98	6320	213	fig|6666666.130311.peg.6320	hypothetical protein	-				0		-				0		uni	1	4283	fig|6666666.151245.peg.4283	35.26	hypothetical protein	-				0		-				0		-				0		-				0
	98	6324	190	fig|6666666.130311.peg.6324	hypothetical protein	-				0		-				0		uni	3	6583	fig|6666666.151245.peg.6583	92.02	hypothetical protein	-				0		bi	8	7315	fig|6666666.151419.peg.7315	92.59	Cyanobacteria-specific protein containing UvrC-like endonuclease domain	-				0		-				0
	98	6352	235	fig|6666666.130311.peg.6352	hypothetical protein	-				0		-				0		uni	1	2170	fig|6666666.151245.peg.2170	32.74	SAM-dependent methyltransferase sll0829 (UbiE paralog)	uni	14	2537	fig|6666666.151416.peg.2537	30.97	SAM-dependent methyltransferase sll0829 (UbiE paralog)	bi	8	7163	fig|6666666.151419.peg.7163	44.75	hypothetical protein	uni	100	4376	fig|6666666.151246.peg.4376	32.74	SAM-dependent methyltransferase sll0829 (UbiE paralog)	uni	136	4267	fig|6666666.151413.peg.4267	34.51	SAM-dependent methyltransferase sll0829 (UbiE paralog)
	101	6432	140	fig|6666666.130311.peg.6432	hypothetical protein	-				0		-				0		uni	1	4197	fig|6666666.151245.peg.4197	95.88	hypothetical protein	-				0		uni	8	7337	fig|6666666.151419.peg.7337	84.56	hypothetical protein	-				0		-				0
	101	6434	117	fig|6666666.130311.peg.6434	hypothetical protein	-				0		-				0		uni	1	4195	fig|6666666.151245.peg.4195	99.14	hypothetical protein	-				0		uni	8	7334	fig|6666666.151419.peg.7334	76.19	hypothetical protein	uni	17	784	fig|6666666.151246.peg.784	99.14	hypothetical protein	-				0
	103	6657	87	fig|6666666.130311.peg.6657	hypothetical protein	-				0		-				0		uni	1	2143	fig|6666666.151245.peg.2143	52.73	hypothetical protein	-				0		-				0		uni	100	4349	fig|6666666.151246.peg.4349	53.57	hypothetical protein	bi	121	3120	fig|6666666.151413.peg.3120	75	hypothetical protein
	108	6722	61	fig|6666666.130311.peg.6722	hypothetical protein	-				0		-				0		uni	1	2807	fig|6666666.151245.peg.2807	61.7	putative cytoplasmic protein	-				0		uni	1	160	fig|6666666.151419.peg.160	65.96	hypothetical protein	uni	107	4696	fig|6666666.151246.peg.4696	61.7	putative cytoplasmic protein	uni	124	3425	fig|6666666.151413.peg.3425	61.7	putative cytoplasmic protein
	39	2225	348	fig|6666666.130311.peg.2225	Membrane-bound metal-dependent hydrolase YdjM, induced during SOS response / Staphylococcus nuclease (SNase) domain	-				0		-				0		uni	3	6543	fig|6666666.151245.peg.6543	65.93	Membrane-bound metal-dependent hydrolase YdjM, induced during SOS response / Staphylococcus nuclease (SNase) domain	-				0		-				0		-				0		-				0
	72	4558	334	fig|6666666.130311.peg.4558	Membrane-bound metal-dependent hydrolase YdjM, induced during SOS response / Staphylococcus nuclease (SNase) domain	-				0		-				0		uni	3	6543	fig|6666666.151245.peg.6543	65.74	Membrane-bound metal-dependent hydrolase YdjM, induced during SOS response / Staphylococcus nuclease (SNase) domain	-				0		-				0		-				0		-				0
	30	2065	81	fig|6666666.130311.peg.2065	Mobile element protein	-				0		-				0		uni	1	2776	fig|6666666.151245.peg.2776	57.78	Mobile element protein	-				0		-				0		uni	150	6487	fig|6666666.151246.peg.6487	61.54	hypothetical protein	uni	177	6130	fig|6666666.151413.peg.6130	64.1	Mobile element protein
	51	2504	511	fig|6666666.130311.peg.2504	Multicopper oxidase	-				0		-				0		uni	1	4365	fig|6666666.151245.peg.4365	26.7	Multicopper oxidase	-				0		-				0		-				0		-				0
	40	2234	310	fig|6666666.130311.peg.2234	ORF_ID:slr6009	-				0		-				0		uni	3	6540	fig|6666666.151245.peg.6540	95.15	ORF_ID:slr6009	-				0		-				0		-				0		-				0
	39	2226	325	fig|6666666.130311.peg.2226	ORF_ID:slr6064	-				0		-				0		uni	3	6544	fig|6666666.151245.peg.6544	77.12	ORF_ID:slr6064	-				0		-				0		-				0		-				0
	40	2240	325	fig|6666666.130311.peg.2240	ORF_ID:slr6064	-				0		-				0		uni	3	6544	fig|6666666.151245.peg.6544	80.07	ORF_ID:slr6064	-				0		-				0		-				0		-				0
	10	707	274	fig|6666666.130311.peg.707	Oxygen-insensitive NADPH nitroreductase (EC 1.-.-.-)	-				0		-				0		uni	1	5529	fig|6666666.151245.peg.5529	27.78	NADH dehydrogenase (EC 1.6.99.3)	-				0		uni	5	3645	fig|6666666.151419.peg.3645	21.99	NADH dehydrogenase (EC 1.6.99.3)	bi	103	4525	fig|6666666.151246.peg.4525	97.07	Oxygen-insensitive NADPH nitroreductase (EC 1.-.-.-)	bi	181	6215	fig|6666666.151413.peg.6215	60.66	Oxygen-insensitive NADPH nitroreductase (EC 1.-.-.-)
	102	6487	307	fig|6666666.130311.peg.6487	Permease of the drug/metabolite transporter (DMT) superfamily	-				0		-				0		uni	1	4633	fig|6666666.151245.peg.4633	26.84	Permease of the drug/metabolite transporter (DMT) superfamily	-				0		bi	1	274	fig|6666666.151419.peg.274	25.87	Permease of the drug/metabolite transporter (DMT) superfamily	-				0		-				0
	105	6699	385	fig|6666666.130311.peg.6699	Phage baseplate	-				0		-				0		uni	1	4042	fig|6666666.151245.peg.4042	30.77	hypothetical protein	-				0		-				0		uni	88	3469	fig|6666666.151246.peg.3469	30.77	hypothetical protein	-				0
	23	1789	133	fig|6666666.130311.peg.1789	protein of unknown function DUF1486	-				0		-				0		uni	1	4310	fig|6666666.151245.peg.4310	36.89	hypothetical protein	-				0		-				0		-				0		-				0
	108	6721	106	fig|6666666.130311.peg.6721	putative cytoplasmic protein	-				0		-				0		uni	1	5197	fig|6666666.151245.peg.5197	49.18	hypothetical protein	-				0		uni	1	160	fig|6666666.151419.peg.160	37.35	hypothetical protein	uni	113	5095	fig|6666666.151246.peg.5095	49.18	hypothetical protein	uni	35	1142	fig|6666666.151413.peg.1142	49.18	hypothetical protein
	103	6520	375	fig|6666666.130311.peg.6520	putative sporulation protein K (stage V; partial match). Contains an ATPase domain.	-				0		-				0		uni	1	4060	fig|6666666.151245.peg.4060	25	ATPase, AAA family	-				0		bi	5	4170	fig|6666666.151419.peg.4170	45.02	FIG00870566: hypothetical protein	bi	97	4233	fig|6666666.151246.peg.4233	90.91	hypothetical protein	bi	121	3254	fig|6666666.151413.peg.3254	95.65	hypothetical protein
	89	5976	89	fig|6666666.130311.peg.5976	RelE/StbE replicon stabilization toxin	-				0		-				0		uni	1	1081	fig|6666666.151245.peg.1081	48.1	RelE/StbE replicon stabilization toxin	bi	19	5046	fig|6666666.151416.peg.5046	39.66	RelE/StbE replicon stabilization toxin	bi	9	7626	fig|6666666.151419.peg.7626	79.55	RelE/StbE replicon stabilization toxin	bi	3	525	fig|6666666.151246.peg.525	69.74	RelE/StbE replicon stabilization toxin	uni	135	4202	fig|6666666.151413.peg.4202	48.1	RelE/StbE replicon stabilization toxin
	22	1452	52	fig|6666666.130311.peg.1452	rRNA small subunit methyltransferase H	-				0		-				0		uni	1	5359	fig|6666666.151245.peg.5359	55.56	hypothetical protein	-				0		-				0		uni	108	4880	fig|6666666.151246.peg.4880	68.42	rRNA small subunit methyltransferase H	uni	165	5593	fig|6666666.151413.peg.5593	67.39	rRNA small subunit methyltransferase H
	74	4584	56	fig|6666666.130311.peg.4584	rRNA small subunit methyltransferase H	-				0		-				0		uni	1	2004	fig|6666666.151245.peg.2004	59.09	4-hydroxybenzoate polyprenyltransferase (EC 2.5.1.39)	-				0		-				0		uni	107	4807	fig|6666666.151246.peg.4807	66.67	hypothetical protein	uni	147	4841	fig|6666666.151413.peg.4841	61.22	rRNA small subunit methyltransferase H
	68	3335	97	fig|6666666.130311.peg.3335	Tsl2232 protein	-				0		-				0		uni	1	6311	fig|6666666.151245.peg.6311	49.48	hypothetical protein	bi	19	5025	fig|6666666.151416.peg.5025	72	hypothetical protein	bi	7	6762	fig|6666666.151419.peg.6762	46.58	FIG188645: PAP/25A core domain:DNA polymerase, beta-like region	uni	97	4076	fig|6666666.151246.peg.4076	49.48	hypothetical protein	uni	121	3099	fig|6666666.151413.peg.3099	50.52	hypothetical protein
	22	1577	74	fig|6666666.130311.peg.1577	Type I restriction-modification system, restriction subunit R (EC 3.1.21.3)	-				0		-				0		uni	1	5760	fig|6666666.151245.peg.5760	62.96	hypothetical protein	-				0		uni	7	6036	fig|6666666.151419.peg.6036	61.11	hypothetical protein	bi	129	5760	fig|6666666.151246.peg.5760	89.83	hypothetical protein	uni	116	2675	fig|6666666.151413.peg.2675	65.45	Type I restriction-modification system, restriction subunit R (EC 3.1.21.3)
	69	3780	144	fig|6666666.130311.peg.3780	V-type ATP synthase subunit B (EC 3.6.3.14)	-				0		-				0		uni	1	3490	fig|6666666.151245.peg.3490	34.04	hypothetical protein	-				0		uni	1	1103	fig|6666666.151419.peg.1103	39.56	Williams-Beuren syndrome critical region protein 25	uni	118	5422	fig|6666666.151246.peg.5422	49.33	hypothetical protein	bi	143	4703	fig|6666666.151413.peg.4703	86	V-type ATP synthase subunit B (EC 3.6.3.14)
	36	2209	86	fig|6666666.130311.peg.2209	Williams-Beuren syndrome critical region protein 25	-				0		-				0		uni	1	2016	fig|6666666.151245.peg.2016	54.35	hypothetical protein	-				0		uni	10	7912	fig|6666666.151419.peg.7912	50.94	hypothetical protein	bi	121	5513	fig|6666666.151246.peg.5513	78.82	Type I secretion system ATPase, LssB family LapB	uni	57	1419	fig|6666666.151413.peg.1419	50	hypothetical protein
	4	299	43	fig|6666666.130311.peg.299	hypothetical protein	-				0		bi	413	6488	fig|6666666.151415.peg.6488	71.43	hypothetical protein	-				0		bi	15	2981	fig|6666666.151416.peg.2981	76.19	hypothetical protein	-				0		bi	117	5210	fig|6666666.151246.peg.5210	100	hypothetical protein	-				0
	14	985	44	fig|6666666.130311.peg.985	hypothetical protein	-				0		bi	413	6454	fig|6666666.151415.peg.6454	52.5	hypothetical protein	-				0		-				0		-				0		-				0		bi	125	3533	fig|6666666.151413.peg.3533	76.74	hypothetical protein
	36	2175	41	fig|6666666.130311.peg.2175	hypothetical protein	-				0		bi	179	3841	fig|6666666.151415.peg.3841	85	hypothetical protein	-				0		-				0		-				0		-				0		-				0
	91	6024	48	fig|6666666.130311.peg.6024	hypothetical protein	-				0		bi	292	5249	fig|6666666.151415.peg.5249	70.37	hypothetical protein	-				0		-				0		-				0		uni	92	3713	fig|6666666.151246.peg.3713	83.33	hypothetical protein	bi	122	3315	fig|6666666.151413.peg.3315	90	hypothetical protein
	22	1740	68	fig|6666666.130311.peg.1740	Asr3134 protein	-				0		bi	186	4039	fig|6666666.151415.peg.4039	89.39	Asr3134 protein	bi	1	5309	fig|6666666.151245.peg.5309	98.51	Asr3134 protein	bi	14	2789	fig|6666666.151416.peg.2789	67.74	hypothetical protein	-				0		bi	81	2746	fig|6666666.151246.peg.2746	98.51	Asr3134 protein	-				0
	29	1931	83	fig|6666666.130311.peg.1931	hypothetical protein	-				0		bi	166	3391	fig|6666666.151415.peg.3391	72.09	hypothetical protein	bi	8	6755	fig|6666666.151245.peg.6755	89.02	hypothetical protein	-				0		-				0		-				0		uni	140	4450	fig|6666666.151413.peg.4450	81.71	hypothetical protein
	70	4368	39	fig|6666666.130311.peg.4368	hypothetical protein	-				0		bi	301	5480	fig|6666666.151415.peg.5480	81.58	hypothetical protein	bi	1	527	fig|6666666.151245.peg.527	100	hypothetical protein	-				0		-				0		-				0		-				0
	94	6157	58	fig|6666666.130311.peg.6157	hypothetical protein	-				0		bi	154	3007	fig|6666666.151415.peg.3007	89.47	hypothetical protein	bi	1	1390	fig|6666666.151245.peg.1390	100	hypothetical protein	bi	11	1630	fig|6666666.151416.peg.1630	80.7	hypothetical protein	bi	7	5783	fig|6666666.151419.peg.5783	80.7	hypothetical protein	bi	2	227	fig|6666666.151246.peg.227	98.25	hypothetical protein	bi	1	119	fig|6666666.151413.peg.119	98.25	hypothetical protein
	69	3689	58	fig|6666666.130311.peg.3689	hypothetical protein	-				0		uni	151	2944	fig|6666666.151415.peg.2944	71.43	hypothetical protein	bi	1	4648	fig|6666666.151245.peg.4648	100	hypothetical protein	uni	7	801	fig|6666666.151416.peg.801	64.91	hypothetical protein	-				0		bi	86	3178	fig|6666666.151246.peg.3178	96.49	hypothetical protein	uni	144	4773	fig|6666666.151413.peg.4773	71.43	hypothetical protein
	69	4078	57	fig|6666666.130311.peg.4078	hypothetical protein	-				0		uni	292	5249	fig|6666666.151415.peg.5249	62.86	hypothetical protein	uni	1	2678	fig|6666666.151245.peg.2678	52.94	HlyD family secretion protein	-				0		-				0		bi	92	3713	fig|6666666.151246.peg.3713	97.37	hypothetical protein	bi	103	1938	fig|6666666.151413.peg.1938	62.22	rRNA small subunit methyltransferase H
	89	5977	85	fig|6666666.130311.peg.5977	hypothetical protein	-				0		uni	166	3391	fig|6666666.151415.peg.3391	65.12	hypothetical protein	uni	8	6755	fig|6666666.151245.peg.6755	87.65	hypothetical protein	-				0		-				0		-				0		bi	140	4450	fig|6666666.151413.peg.4450	91.36	hypothetical protein
	87	5749	53	fig|6666666.130311.peg.5749	L-lactate dehydrogenase (EC 1.1.2.3)	-				0		uni	292	5249	fig|6666666.151415.peg.5249	55.81	hypothetical protein	uni	1	5562	fig|6666666.151245.peg.5562	59.46	hypothetical protein	-				0		-				0		uni	72	1636	fig|6666666.151246.peg.1636	68	rRNA small subunit methyltransferase H	uni	103	2115	fig|6666666.151413.peg.2115	89.8	L-lactate dehydrogenase (EC 1.1.2.3)
	15	1029	57	fig|6666666.130311.peg.1029	Phytoene dehydrogenase and related proteins	-				0		uni	292	5249	fig|6666666.151415.peg.5249	55	hypothetical protein	uni	1	5562	fig|6666666.151245.peg.5562	54.55	hypothetical protein	-				0		-				0		uni	72	1636	fig|6666666.151246.peg.1636	59.52	rRNA small subunit methyltransferase H	uni	165	5593	fig|6666666.151413.peg.5593	82.86	rRNA small subunit methyltransferase H
	62	2843	70	fig|6666666.130311.peg.2843	Phytoene dehydrogenase and related proteins	-				0		uni	292	5249	fig|6666666.151415.peg.5249	56.76	hypothetical protein	uni	1	5562	fig|6666666.151245.peg.5562	61.11	hypothetical protein	-				0		-				0		uni	72	1636	fig|6666666.151246.peg.1636	72.09	rRNA small subunit methyltransferase H	uni	103	2115	fig|6666666.151413.peg.2115	90.24	L-lactate dehydrogenase (EC 1.1.2.3)
	62	2805	40	fig|6666666.130311.peg.2805	hypothetical protein	bi	166	3413	fig|6666666.151414.peg.3413	87.18	hypothetical protein	-				0		-				0		-				0		-				0		-				0		bi	112	2511	fig|6666666.151413.peg.2511	100	hypothetical protein
	80	5269	46	fig|6666666.130311.peg.5269	hypothetical protein	bi	56	1102	fig|6666666.151414.peg.1102	97.78	hypothetical protein	-				0		-				0		-				0		-				0		-				0		-				0
	22	1590	67	fig|6666666.130311.peg.1590	hypothetical protein	bi	10	110	fig|6666666.151414.peg.110	59.57	hypothetical protein	-				0		bi	1	1587	fig|6666666.151245.peg.1587	63.16	Nitrate ABC transporter, ATP-binding protein	-				0		-				0		bi	87	3390	fig|6666666.151246.peg.3390	81.82	hypothetical protein	-				0
	35	2170	55	fig|6666666.130311.peg.2170	hypothetical protein	bi	56	1064	fig|6666666.151414.peg.1064	93.02	hypothetical protein	-				0		bi	1	7	fig|6666666.151245.peg.7	100	hypothetical protein	-				0		-				0		-				0		-				0
	67	3226	57	fig|6666666.130311.peg.3226	hypothetical protein	bi	141	2600	fig|6666666.151414.peg.2600	80.43	hypothetical protein	-				0		bi	1	3649	fig|6666666.151245.peg.3649	95.74	hypothetical protein	-				0		-				0		bi	75	1959	fig|6666666.151246.peg.1959	91.07	hypothetical protein	bi	67	1609	fig|6666666.151413.peg.1609	92.86	hypothetical protein
	69	3646	39	fig|6666666.130311.peg.3646	hypothetical protein	bi	148	2835	fig|6666666.151414.peg.2835	94.74	hypothetical protein	-				0		bi	1	4682	fig|6666666.151245.peg.4682	100	hypothetical protein	bi	16	3392	fig|6666666.151416.peg.3392	86.84	hypothetical protein	-				0		bi	86	3211	fig|6666666.151246.peg.3211	100	hypothetical protein	bi	103	1971	fig|6666666.151413.peg.1971	100	hypothetical protein
	83	5468	44	fig|6666666.130311.peg.5468	hypothetical protein	bi	139	2573	fig|6666666.151414.peg.2573	90.48	hypothetical protein	-				0		bi	1	3677	fig|6666666.151245.peg.3677	97.67	hypothetical protein	-				0		-				0		bi	75	1927	fig|6666666.151246.peg.1927	97.67	hypothetical protein	bi	169	5808	fig|6666666.151413.peg.5808	97.67	hypothetical protein
	94	6164	43	fig|6666666.130311.peg.6164	hypothetical protein	bi	164	3348	fig|6666666.151414.peg.3348	52.38	hypothetical protein	-				0		bi	1	1397	fig|6666666.151245.peg.1397	100	hypothetical protein	-				0		-				0		bi	2	234	fig|6666666.151246.peg.234	100	hypothetical protein	-				0
	108	6801	40	fig|6666666.130311.peg.6801	hypothetical protein	bi	145	2715	fig|6666666.151414.peg.2715	92.31	hypothetical protein	-				0		bi	1	1759	fig|6666666.151245.peg.1759	100	hypothetical protein	bi	16	3216	fig|6666666.151416.peg.3216	75.68	hypothetical protein	-				0		bi	46	1151	fig|6666666.151246.peg.1151	100	hypothetical protein	-				0
	12	849	395	fig|6666666.130311.peg.849	3-ketoacyl-CoA thiolase (EC 2.3.1.16) @ Acetyl-CoA acetyltransferase (EC 2.3.1.9)	bi	206	4272	fig|6666666.151414.peg.4272	95.92	3-ketoacyl-CoA thiolase (EC 2.3.1.16) @ Acetyl-CoA acetyltransferase (EC 2.3.1.9)	bi	206	4278	fig|6666666.151415.peg.4278	95.92	3-ketoacyl-CoA thiolase (EC 2.3.1.16) @ Acetyl-CoA acetyltransferase (EC 2.3.1.9)	-				0		bi	13	2158	fig|6666666.151416.peg.2158	79.64	3-ketoacyl-CoA thiolase (EC 2.3.1.16) @ Acetyl-CoA acetyltransferase (EC 2.3.1.9)	bi	6	5514	fig|6666666.151419.peg.5514	78.48	3-ketoacyl-CoA thiolase (EC 2.3.1.16) @ Acetyl-CoA acetyltransferase (EC 2.3.1.9)	bi	91	3665	fig|6666666.151246.peg.3665	97.19	3-ketoacyl-CoA thiolase (EC 2.3.1.16) @ Acetyl-CoA acetyltransferase (EC 2.3.1.9)	bi	134	4162	fig|6666666.151413.peg.4162	97.72	3-ketoacyl-CoA thiolase (EC 2.3.1.16) @ Acetyl-CoA acetyltransferase (EC 2.3.1.9)
	10	735	350	fig|6666666.130311.peg.735	Alkanesulfonates-binding protein	bi	424	6829	fig|6666666.151414.peg.6829	42.53	ABC-type nitrate/sulfonate/bicarbonate transport systems, periplasmic components	bi	425	6824	fig|6666666.151415.peg.6824	42.53	ABC-type nitrate/sulfonate/bicarbonate transport systems, periplasmic components	-				0		bi	9	1072	fig|6666666.151416.peg.1072	28.29	Urea carboxylase-related ABC transporter, periplasmic substrate-binding protein	bi	8	7065	fig|6666666.151419.peg.7065	28.29	Urea carboxylase-related ABC transporter, periplasmic substrate-binding protein	bi	150	6484	fig|6666666.151246.peg.6484	100	Alkanesulfonates-binding protein	-				0
	30	2051	363	fig|6666666.130311.peg.2051	AmpG permease	bi	151	2937	fig|6666666.151414.peg.2937	69.23	AmpG permease	bi	151	2929	fig|6666666.151415.peg.2929	69.23	AmpG permease	-				0		bi	15	3006	fig|6666666.151416.peg.3006	51.39	AmpG permease	bi	1	1051	fig|6666666.151419.peg.1051	30.54	AmpG permease	bi	36	1082	fig|6666666.151246.peg.1082	97.51	AmpG permease	bi	140	4447	fig|6666666.151413.peg.4447	97.79	AmpG permease
	55	2545	143	fig|6666666.130311.peg.2545	Archease	bi	10	124	fig|6666666.151414.peg.124	31.47	Archease	bi	10	124	fig|6666666.151415.peg.124	31.47	Archease	-				0		bi	17	4035	fig|6666666.151416.peg.4035	32.09	Archease	bi	1	1269	fig|6666666.151419.peg.1269	33.08	Archease	-				0		-				0
	110	7006	62	fig|6666666.130311.peg.7006	ATPase components of ABC transporters with duplicated ATPase domains	bi	357	6020	fig|6666666.151414.peg.6020	60.98	transposase Tn5	bi	358	6018	fig|6666666.151415.peg.6018	60.98	transposase Tn5	-				0		-				0		-				0		-				0		-				0
	12	850	909	fig|6666666.130311.peg.850	Butyryl-CoA dehydrogenase (EC 1.3.99.2)	bi	206	4273	fig|6666666.151414.peg.4273	79.85	Butyryl-CoA dehydrogenase (EC 1.3.99.2)	bi	206	4279	fig|6666666.151415.peg.4279	79.85	Butyryl-CoA dehydrogenase (EC 1.3.99.2)	-				0		bi	13	2159	fig|6666666.151416.peg.2159	73.8	Butyryl-CoA dehydrogenase (EC 1.3.99.2)	bi	6	5515	fig|6666666.151419.peg.5515	73.93	Butyryl-CoA dehydrogenase (EC 1.3.99.2)	bi	91	3666	fig|6666666.151246.peg.3666	92.16	Butyryl-CoA dehydrogenase (EC 1.3.99.2)	bi	134	4160	fig|6666666.151413.peg.4160	93.13	Butyryl-CoA dehydrogenase (EC 1.3.99.2)
	30	2058	662	fig|6666666.130311.peg.2058	Cellulose synthase catalytic subunit (EC 2.4.1.12)	bi	2	14	fig|6666666.151414.peg.14	84.06	Cellulose synthase catalytic subunit (EC 2.4.1.12)	bi	2	14	fig|6666666.151415.peg.14	84.06	Cellulose synthase catalytic subunit (EC 2.4.1.12)	-				0		-				0		-				0		bi	36	1075	fig|6666666.151246.peg.1075	99.09	Cellulose synthase catalytic subunit (EC 2.4.1.12)	bi	140	4440	fig|6666666.151413.peg.4440	99.7	Cellulose synthase catalytic subunit (EC 2.4.1.12)
	82	5443	78	fig|6666666.130311.peg.5443	Circadian input kinase A	bi	289	5180	fig|6666666.151414.peg.5180	79.17	hypothetical protein	bi	289	5179	fig|6666666.151415.peg.5179	79.17	hypothetical protein	-				0		-				0		-				0		-				0		-				0
	10	695	350	fig|6666666.130311.peg.695	Coenzyme F420-dependent N5,N10-methylene tetrahydromethanopterin reductase and related flavin-dependent oxidoreductases; sulfonate monooxygenase	bi	232	4624	fig|6666666.151414.peg.4624	22.75	Similar to F420-dependent glucose-6-phosphate dehydrogenase, Mext_1273 family	bi	232	4627	fig|6666666.151415.peg.4627	22.75	Similar to F420-dependent glucose-6-phosphate dehydrogenase, Mext_1273 family	-				0		bi	14	2501	fig|6666666.151416.peg.2501	26.03	luciferase-alpha subunit	uni	6	5461	fig|6666666.151419.peg.5461	24.12	Similar to F420-dependent glucose-6-phosphate dehydrogenase, Mext_1273 family	bi	103	4514	fig|6666666.151246.peg.4514	98.85	Coenzyme F420-dependent N5,N10-methylene tetrahydromethanopterin reductase and related flavin-dependent oxidoreductases; sulfonate monooxygenase	bi	66	1520	fig|6666666.151413.peg.1520	27.05	luciferase-alpha subunit
	15	1035	115	fig|6666666.130311.peg.1035	conserved hypothetical protein	bi	177	3699	fig|6666666.151414.peg.3699	96.91	conserved hypothetical protein	bi	177	3697	fig|6666666.151415.peg.3697	96.91	conserved hypothetical protein	-				0		-				0		bi	4	2949	fig|6666666.151419.peg.2949	81.42	conserved hypothetical protein	-				0		-				0
	71	4500	974	fig|6666666.130311.peg.4500	CRISPR associated protein Csc3	bi	294	5298	fig|6666666.151414.peg.5298	25.33	CRISPR associated protein Csc3	bi	294	5298	fig|6666666.151415.peg.5298	25.33	CRISPR associated protein Csc3	-				0		bi	9	1201	fig|6666666.151416.peg.1201	26.11	CRISPR associated protein Csc3	bi	1	11	fig|6666666.151419.peg.11	25.19	CRISPR associated protein Csc3	bi	36	1017	fig|6666666.151246.peg.1017	98.05	CRISPR associated protein Csc3	bi	174	5914	fig|6666666.151413.peg.5914	95.07	CRISPR associated protein Csc3
	71	4499	712	fig|6666666.130311.peg.4499	CRISPR-associated helicase Cas3	bi	294	5294	fig|6666666.151414.peg.5294	27.08	CRISPR-associated helicase Cas3	bi	294	5294	fig|6666666.151415.peg.5294	27.08	CRISPR-associated helicase Cas3	-				0		bi	9	1197	fig|6666666.151416.peg.1197	30.81	CRISPR-associated helicase Cas3	bi	1	13	fig|6666666.151419.peg.13	30.56	CRISPR-associated helicase Cas3	bi	36	1018	fig|6666666.151246.peg.1018	97.61	CRISPR-associated helicase Cas3	bi	174	5913	fig|6666666.151413.peg.5913	90.52	CRISPR-associated helicase Cas3
	76	4804	379	fig|6666666.130311.peg.4804	Cystathionine gamma-lyase (EC 4.4.1.1)	bi	31	333	fig|6666666.151414.peg.333	99.21	Cystathionine gamma-lyase (EC 4.4.1.1)	bi	31	332	fig|6666666.151415.peg.332	99.21	Cystathionine gamma-lyase (EC 4.4.1.1)	-				0		-				0		uni	1	116	fig|6666666.151419.peg.116	24.52	Aluminum resistance protein	bi	106	4660	fig|6666666.151246.peg.4660	99.21	Cystathionine gamma-lyase (EC 4.4.1.1)	-				0
	24	1813	111	fig|6666666.130311.peg.1813	Death on curing protein, Doc toxin	bi	12	190	fig|6666666.151414.peg.190	84.91	Death on curing protein, Doc toxin	bi	12	190	fig|6666666.151415.peg.190	84.91	Death on curing protein, Doc toxin	-				0		-				0		-				0		bi	8	603	fig|6666666.151246.peg.603	85.32	Death on curing protein, Doc toxin	-				0
	99	6398	99	fig|6666666.130311.peg.6398	Death on curing protein, Doc toxin	bi	366	6139	fig|6666666.151414.peg.6139	97.96	Plasmid stabilization system protein	bi	367	6137	fig|6666666.151415.peg.6137	97.96	Plasmid stabilization system protein	-				0		-				0		bi	4	3054	fig|6666666.151419.peg.3054	41.84	ParE toxin protein	-				0		bi	164	5531	fig|6666666.151413.peg.5531	93.88	Death on curing protein, Doc toxin
	100	6405	116	fig|6666666.130311.peg.6405	Enolase (EC 4.2.1.11)	bi	366	6134	fig|6666666.151414.peg.6134	46.96	Mobile element protein	bi	367	6132	fig|6666666.151415.peg.6132	46.96	Mobile element protein	-				0		bi	19	4815	fig|6666666.151416.peg.4815	48.28	Enolase (EC 4.2.1.11)	bi	8	7375	fig|6666666.151419.peg.7375	46.96	Enolase (EC 4.2.1.11)	bi	156	6730	fig|6666666.151246.peg.6730	46.96	Enolase (EC 4.2.1.11)	bi	14	748	fig|6666666.151413.peg.748	49.57	Enolase (EC 4.2.1.11)
	12	847	795	fig|6666666.130311.peg.847	Enoyl-CoA hydratase [isoleucine degradation] (EC 4.2.1.17) / 3-hydroxyacyl-CoA dehydrogenase (EC 1.1.1.35)	bi	206	4271	fig|6666666.151414.peg.4271	86.78	Enoyl-CoA hydratase [isoleucine degradation] (EC 4.2.1.17) / 3-hydroxyacyl-CoA dehydrogenase (EC 1.1.1.35)	bi	206	4277	fig|6666666.151415.peg.4277	86.78	Enoyl-CoA hydratase [isoleucine degradation] (EC 4.2.1.17) / 3-hydroxyacyl-CoA dehydrogenase (EC 1.1.1.35)	-				0		bi	13	2157	fig|6666666.151416.peg.2157	74.22	Enoyl-CoA hydratase [isoleucine degradation] (EC 4.2.1.17) / 3-hydroxyacyl-CoA dehydrogenase (EC 1.1.1.35)	bi	6	5512	fig|6666666.151419.peg.5512	75.94	Enoyl-CoA hydratase [isoleucine degradation] (EC 4.2.1.17) / 3-hydroxyacyl-CoA dehydrogenase (EC 1.1.1.35)	bi	91	3664	fig|6666666.151246.peg.3664	90.81	Enoyl-CoA hydratase [isoleucine degradation] (EC 4.2.1.17) / 3-hydroxyacyl-CoA dehydrogenase (EC 1.1.1.35)	bi	134	4164	fig|6666666.151413.peg.4164	88.29	Enoyl-CoA hydratase [isoleucine degradation] (EC 4.2.1.17) / 3-hydroxyacyl-CoA dehydrogenase (EC 1.1.1.35)
	102	6475	284	fig|6666666.130311.peg.6475	FIG00553451: hypothetical protein	bi	248	4914	fig|6666666.151414.peg.4914	94.7	FIG00553451: hypothetical protein	bi	248	4913	fig|6666666.151415.peg.4913	94.7	FIG00553451: hypothetical protein	-				0		-				0		bi	1	2044	fig|6666666.151419.peg.2044	91.32	FIG00553451: hypothetical protein	-				0		-				0
	69	3725	439	fig|6666666.130311.peg.3725	FIG00558037: hypothetical protein	bi	128	2238	fig|6666666.151414.peg.2238	95.81	FIG00558037: hypothetical protein	bi	128	2239	fig|6666666.151415.peg.2239	95.81	FIG00558037: hypothetical protein	-				0		-				0		-				0		-				0		-				0
	108	6762	119	fig|6666666.130311.peg.6762	FIG00564815: hypothetical protein	bi	235	4748	fig|6666666.151414.peg.4748	50.88	NADH:ubiquinone oxidoreductase subunit 5 (chain L)/Multisubunit Na+/H+ antiporter, MnhA subunit	bi	235	4749	fig|6666666.151415.peg.4749	50.88	NADH:ubiquinone oxidoreductase subunit 5 (chain L)/Multisubunit Na+/H+ antiporter, MnhA subunit	-				0		bi	1	1	fig|6666666.151416.peg.1	94.07	FIG00564815: hypothetical protein	bi	5	4286	fig|6666666.151419.peg.4286	93.22	FIG00564815: hypothetical protein	-				0		-				0
	79	5117	82	fig|6666666.130311.peg.5117	FIG00568252: hypothetical protein	bi	1	8	fig|6666666.151414.peg.8	77.92	FIG00568252: hypothetical protein	bi	1	8	fig|6666666.151415.peg.8	77.92	FIG00568252: hypothetical protein	-				0		-				0		bi	1	765	fig|6666666.151419.peg.765	54.43	hypothetical protein	bi	85	3046	fig|6666666.151246.peg.3046	73.42	FIG00568252: hypothetical protein	bi	119	2920	fig|6666666.151413.peg.2920	73.42	FIG00568252: hypothetical protein
	103	6503	378	fig|6666666.130311.peg.6503	FIG00571894: hypothetical protein	bi	144	2709	fig|6666666.151414.peg.2709	100	FIG00571894: hypothetical protein	bi	144	2706	fig|6666666.151415.peg.2706	100	FIG00571894: hypothetical protein	-				0		-				0		bi	5	4339	fig|6666666.151419.peg.4339	57.94	FIG00571894: hypothetical protein	-				0		bi	154	5113	fig|6666666.151413.peg.5113	91.51	FIG00571894: hypothetical protein
	10	723	122	fig|6666666.130311.peg.723	FIG00572123: hypothetical protein	bi	226	4555	fig|6666666.151414.peg.4555	82.35	FIG00572123: hypothetical protein	bi	226	4560	fig|6666666.151415.peg.4560	82.35	FIG00572123: hypothetical protein	-				0		-				0		-				0		-				0		bi	9	552	fig|6666666.151413.peg.552	38.81	Mobile element protein
	91	6047	218	fig|6666666.130311.peg.6047	FIG00638667: hypothetical protein	bi	56	1112	fig|6666666.151414.peg.1112	32	Cell division protein FtsH (EC 3.4.24.-)	bi	56	1110	fig|6666666.151415.peg.1110	32	Cell division protein FtsH (EC 3.4.24.-)	-				0		bi	14	2612	fig|6666666.151416.peg.2612	91.67	Putative periplasmic protein	bi	5	4698	fig|6666666.151419.peg.4698	91.24	FIG00638667: hypothetical protein	-				0		bi	1	260	fig|6666666.151413.peg.260	97.7	FIG00638667: hypothetical protein
	6	426	180	fig|6666666.130311.peg.426	FIG00872197: hypothetical protein	bi	322	5860	fig|6666666.151414.peg.5860	52.05	hypothetical protein	bi	322	5856	fig|6666666.151415.peg.5856	52.05	hypothetical protein	-				0		-				0		bi	5	4212	fig|6666666.151419.peg.4212	70.56	FIG00872197: hypothetical protein	bi	140	6192	fig|6666666.151246.peg.6192	39.51	putative exported protein	-				0
	30	2061	438	fig|6666666.130311.peg.2061	FIG00877439: hypothetical protein	bi	1	5	fig|6666666.151414.peg.5	70.67	FIG00877439: hypothetical protein	bi	1	5	fig|6666666.151415.peg.5	70.67	FIG00877439: hypothetical protein	-				0		-				0		-				0		bi	36	1072	fig|6666666.151246.peg.1072	95.55	FIG00877439: hypothetical protein	bi	140	4437	fig|6666666.151413.peg.4437	96.54	FIG00877439: hypothetical protein
	103	6662	136	fig|6666666.130311.peg.6662	FIG01241920: hypothetical protein	bi	417	6767	fig|6666666.151414.peg.6767	86.9	hypothetical protein	bi	418	6762	fig|6666666.151415.peg.6762	86.9	hypothetical protein	-				0		-				0		-				0		uni	151	6534	fig|6666666.151246.peg.6534	53.66	membrane-anchored cell surface protein	-				0
	62	2702	159	fig|6666666.130311.peg.2702	Flavohemoprotein (Hemoglobin-like protein) (Flavohemoglobin) (Nitric oxide dioxygenase) (EC 1.14.12.17)	bi	177	3676	fig|6666666.151414.peg.3676	52.41	Flavohemoprotein (Hemoglobin-like protein) (Flavohemoglobin) (Nitric oxide dioxygenase) (EC 1.14.12.17)	bi	177	3675	fig|6666666.151415.peg.3675	52.41	Flavohemoprotein (Hemoglobin-like protein) (Flavohemoglobin) (Nitric oxide dioxygenase) (EC 1.14.12.17)	-				0		bi	19	5042	fig|6666666.151416.peg.5042	53.1	Flavohemoprotein (Hemoglobin-like protein) (Flavohemoglobin) (Nitric oxide dioxygenase) (EC 1.14.12.17)	-				0		-				0		-				0
	50	2478	68	fig|6666666.130311.peg.2478	FOG: HEAT repeat	bi	382	6205	fig|6666666.151414.peg.6205	57.14	hypothetical protein	bi	383	6201	fig|6666666.151415.peg.6201	57.14	hypothetical protein	-				0		-				0		uni	8	7274	fig|6666666.151419.peg.7274	31.58	predicted protein	-				0		-				0
	1	1	267	fig|6666666.130311.peg.1	hypothetical protein	bi	382	6201	fig|6666666.151414.peg.6201	77.36	hypothetical protein	bi	383	6197	fig|6666666.151415.peg.6197	77.36	hypothetical protein	-				0		-				0		-				0		bi	137	6091	fig|6666666.151246.peg.6091	77.9	hypothetical protein	bi	182	6259	fig|6666666.151413.peg.6259	96.23	hypothetical protein
	1	9	228	fig|6666666.130311.peg.9	hypothetical protein	bi	112	2199	fig|6666666.151414.peg.2199	96.48	FIG00565362: hypothetical protein	bi	112	2200	fig|6666666.151415.peg.2200	96.48	FIG00565362: hypothetical protein	-				0		-				0		bi	7	5916	fig|6666666.151419.peg.5916	82.67	FIG00565362: hypothetical protein	-				0		bi	182	6246	fig|6666666.151413.peg.6246	97.8	hypothetical protein
	4	374	48	fig|6666666.130311.peg.374	hypothetical protein	bi	153	2967	fig|6666666.151414.peg.2967	89.74	hypothetical protein	bi	153	2961	fig|6666666.151415.peg.2961	93.62	hypothetical protein	-				0		-				0		-				0		bi	76	2248	fig|6666666.151246.peg.2248	100	hypothetical protein	-				0
	9	679	57	fig|6666666.130311.peg.679	hypothetical protein	bi	303	5575	fig|6666666.151414.peg.5575	100	hypothetical protein	bi	303	5574	fig|6666666.151415.peg.5574	100	hypothetical protein	-				0		-				0		-				0		bi	78	2433	fig|6666666.151246.peg.2433	100	hypothetical protein	bi	132	4056	fig|6666666.151413.peg.4056	100	hypothetical protein
	10	740	106	fig|6666666.130311.peg.740	hypothetical protein	bi	433	6903	fig|6666666.151414.peg.6903	59.14	hypothetical protein	bi	434	6898	fig|6666666.151415.peg.6898	59.14	hypothetical protein	-				0		-				0		-				0		bi	150	6479	fig|6666666.151246.peg.6479	100	hypothetical protein	-				0
	11	783	44	fig|6666666.130311.peg.783	hypothetical protein	bi	416	6720	fig|6666666.151414.peg.6720	92.86	hypothetical protein	bi	417	6715	fig|6666666.151415.peg.6715	92.86	hypothetical protein	-				0		-				0		-				0		-				0		bi	187	6470	fig|6666666.151413.peg.6470	88.37	hypothetical protein
	11	785	88	fig|6666666.130311.peg.785	hypothetical protein	bi	55	1035	fig|6666666.151414.peg.1035	79.31	hypothetical protein	bi	55	1035	fig|6666666.151415.peg.1035	79.31	hypothetical protein	-				0		-				0		-				0		bi	24	819	fig|6666666.151246.peg.819	100	hypothetical protein	bi	121	3104	fig|6666666.151413.peg.3104	71.26	hypothetical protein
	11	788	102	fig|6666666.130311.peg.788	hypothetical protein	bi	416	6717	fig|6666666.151414.peg.6717	82.18	hypothetical protein	bi	417	6712	fig|6666666.151415.peg.6712	82.18	hypothetical protein	-				0		bi	13	2233	fig|6666666.151416.peg.2233	83.17	hypothetical protein	bi	1	2544	fig|6666666.151419.peg.2544	90.1	hypothetical protein	bi	24	822	fig|6666666.151246.peg.822	98.02	hypothetical protein	-				0
	13	926	38	fig|6666666.130311.peg.926	hypothetical protein	bi	224	4519	fig|6666666.151414.peg.4519	78.38	hypothetical protein	bi	224	4524	fig|6666666.151415.peg.4524	78.38	hypothetical protein	-				0		-				0		-				0		-				0		-				0
	14	970	92	fig|6666666.130311.peg.970	hypothetical protein	bi	53	813	fig|6666666.151414.peg.813	93.41	hypothetical protein	bi	53	812	fig|6666666.151415.peg.812	93.41	hypothetical protein	-				0		-				0		-				0		-				0		-				0
	14	971	53	fig|6666666.130311.peg.971	hypothetical protein	bi	53	814	fig|6666666.151414.peg.814	90.38	hypothetical protein	bi	53	813	fig|6666666.151415.peg.813	90.38	hypothetical protein	-				0		-				0		-				0		-				0		bi	125	3546	fig|6666666.151413.peg.3546	90.38	hypothetical protein
	14	981	69	fig|6666666.130311.peg.981	hypothetical protein	bi	53	825	fig|6666666.151414.peg.825	94.03	hypothetical protein	bi	53	823	fig|6666666.151415.peg.823	94.03	hypothetical protein	-				0		uni	15	3007	fig|6666666.151416.peg.3007	35.82	UPF0150 protein Ta0767	uni	1	385	fig|6666666.151419.peg.385	43.14	Protein of unknown function UPF0150	uni	129	5868	fig|6666666.151246.peg.5868	43.14	Protein of unknown function UPF0150	uni	160	5449	fig|6666666.151413.peg.5449	43.14	Protein of unknown function UPF0150
	18	1172	46	fig|6666666.130311.peg.1172	hypothetical protein	bi	415	6669	fig|6666666.151414.peg.6669	96.55	hypothetical protein	bi	416	6663	fig|6666666.151415.peg.6663	96.55	hypothetical protein	-				0		-				0		-				0		-				0		-				0
	18	1173	208	fig|6666666.130311.peg.1173	hypothetical protein	bi	415	6666	fig|6666666.151414.peg.6666	95.38	hypothetical protein	bi	416	6660	fig|6666666.151415.peg.6660	95.38	hypothetical protein	-				0		-				0		-				0		-				0		uni	165	5570	fig|6666666.151413.peg.5570	25.77	hypothetical protein
	18	1207	38	fig|6666666.130311.peg.1207	hypothetical protein	bi	415	6706	fig|6666666.151414.peg.6706	94.44	hypothetical protein	bi	416	6701	fig|6666666.151415.peg.6701	94.44	hypothetical protein	-				0		-				0		-				0		bi	100	4367	fig|6666666.151246.peg.4367	97.3	hypothetical protein	-				0
	18	1253	52	fig|6666666.130311.peg.1253	hypothetical protein	bi	21	289	fig|6666666.151414.peg.289	80.77	hypothetical protein	bi	21	289	fig|6666666.151415.peg.289	80.77	hypothetical protein	-				0		-				0		-				0		bi	134	6029	fig|6666666.151246.peg.6029	83.33	INTEGRAL MEMBRANE PROTEIN (Rhomboid family)	-				0
	22	1495	78	fig|6666666.130311.peg.1495	hypothetical protein	bi	156	3150	fig|6666666.151414.peg.3150	88.31	hypothetical protein	bi	156	3147	fig|6666666.151415.peg.3147	88.31	hypothetical protein	-				0		-				0		-				0		bi	129	5846	fig|6666666.151246.peg.5846	98.7	hypothetical protein	-				0
	22	1535	80	fig|6666666.130311.peg.1535	hypothetical protein	bi	50	747	fig|6666666.151414.peg.747	77.59	hypothetical protein	bi	50	747	fig|6666666.151415.peg.747	77.59	hypothetical protein	-				0		-				0		-				0		-				0		bi	138	4323	fig|6666666.151413.peg.4323	94.94	hypothetical protein
	22	1656	195	fig|6666666.130311.peg.1656	hypothetical protein	bi	304	5625	fig|6666666.151414.peg.5625	97.42	hypothetical protein	bi	304	5622	fig|6666666.151415.peg.5622	97.42	hypothetical protein	-				0		-				0		uni	9	7469	fig|6666666.151419.peg.7469	43.75	transcriptional regulator, TetR family	bi	135	6057	fig|6666666.151246.peg.6057	100	hypothetical protein	bi	35	1170	fig|6666666.151413.peg.1170	99.48	hypothetical protein
	22	1660	225	fig|6666666.130311.peg.1660	hypothetical protein	bi	304	5621	fig|6666666.151414.peg.5621	98.49	hypothetical protein	bi	304	5618	fig|6666666.151415.peg.5618	98.49	hypothetical protein	-				0		-				0		-				0		-				0		-				0
	22	1668	48	fig|6666666.130311.peg.1668	hypothetical protein	bi	39	374	fig|6666666.151414.peg.374	61.7	hypothetical protein	bi	39	373	fig|6666666.151415.peg.373	61.7	hypothetical protein	-				0		-				0		-				0		-				0		bi	35	1157	fig|6666666.151413.peg.1157	92	hypothetical protein
	24	1806	181	fig|6666666.130311.peg.1806	hypothetical protein	bi	164	3353	fig|6666666.151414.peg.3353	90	hypothetical protein	bi	164	3351	fig|6666666.151415.peg.3351	90	hypothetical protein	-				0		-				0		-				0		-				0		-				0
	24	1807	165	fig|6666666.130311.peg.1807	hypothetical protein	bi	164	3354	fig|6666666.151414.peg.3354	93.29	hypothetical protein	bi	164	3352	fig|6666666.151415.peg.3352	93.29	hypothetical protein	-				0		-				0		-				0		-				0		-				0
	29	1928	128	fig|6666666.130311.peg.1928	hypothetical protein	bi	229	4574	fig|6666666.151414.peg.4574	58.87	Mobile element protein	bi	229	4577	fig|6666666.151415.peg.4577	58.87	Mobile element protein	-				0		-				0		-				0		bi	65	1553	fig|6666666.151246.peg.1553	51.67	Transposase, IS4	uni	92	1833	fig|6666666.151413.peg.1833	35.71	Mobile element protein
	30	2059	923	fig|6666666.130311.peg.2059	hypothetical protein	bi	1	11	fig|6666666.151414.peg.11	78.63	hypothetical protein	bi	1	11	fig|6666666.151415.peg.11	78.63	hypothetical protein	-				0		-				0		-				0		bi	36	1074	fig|6666666.151246.peg.1074	98.26	hypothetical protein	bi	140	4439	fig|6666666.151413.peg.4439	97.61	hypothetical protein
	30	2063	52	fig|6666666.130311.peg.2063	hypothetical protein	bi	416	6751	fig|6666666.151414.peg.6751	82.14	hypothetical protein	bi	417	6747	fig|6666666.151415.peg.6747	82.14	hypothetical protein	-				0		-				0		-				0		-				0		-				0
	30	2076	360	fig|6666666.130311.peg.2076	hypothetical protein	bi	416	6741	fig|6666666.151414.peg.6741	86.19	TilS-like type 2	bi	417	6736	fig|6666666.151415.peg.6736	86.19	TilS-like type 2	-				0		-				0		-				0		bi	36	1059	fig|6666666.151246.peg.1059	99.44	hypothetical protein	bi	140	4423	fig|6666666.151413.peg.4423	99.72	hypothetical protein
	30	2077	360	fig|6666666.130311.peg.2077	hypothetical protein	bi	416	6742	fig|6666666.151414.peg.6742	64.89	hypothetical protein	bi	417	6737	fig|6666666.151415.peg.6737	64.89	hypothetical protein	-				0		-				0		bi	1	820	fig|6666666.151419.peg.820	57.14	hypothetical protein	bi	36	1058	fig|6666666.151246.peg.1058	99.16	hypothetical protein	bi	140	4422	fig|6666666.151413.peg.4422	98.89	hypothetical protein
	30	2084	107	fig|6666666.130311.peg.2084	hypothetical protein	bi	197	4156	fig|6666666.151414.peg.4156	69.03	hypothetical protein	bi	197	4161	fig|6666666.151415.peg.4161	69.03	hypothetical protein	-				0		-				0		-				0		-				0		-				0
	37	2219	147	fig|6666666.130311.peg.2219	hypothetical protein	bi	204	4256	fig|6666666.151414.peg.4256	62.14	hypothetical protein	bi	204	4261	fig|6666666.151415.peg.4261	62.14	hypothetical protein	-				0		-				0		bi	9	7538	fig|6666666.151419.peg.7538	60	hypothetical protein	-				0		bi	28	1023	fig|6666666.151413.peg.1023	57.14	hypothetical protein
	45	2294	74	fig|6666666.130311.peg.2294	hypothetical protein	bi	69	1837	fig|6666666.151414.peg.1837	90.7	hypothetical protein	bi	69	1838	fig|6666666.151415.peg.1838	90.7	hypothetical protein	-				0		-				0		-				0		-				0		bi	182	6237	fig|6666666.151413.peg.6237	79.76	hypothetical protein
	49	2420	86	fig|6666666.130311.peg.2420	hypothetical protein	bi	184	3937	fig|6666666.151414.peg.3937	92.94	hypothetical protein	bi	184	3938	fig|6666666.151415.peg.3938	92.94	hypothetical protein	-				0		-				0		-				0		bi	101	4422	fig|6666666.151246.peg.4422	100	hypothetical protein	-				0
	49	2445	236	fig|6666666.130311.peg.2445	hypothetical protein	bi	8	70	fig|6666666.151414.peg.70	96.17	hypothetical protein	bi	8	71	fig|6666666.151415.peg.71	96.17	hypothetical protein	-				0		-				0		bi	7	6547	fig|6666666.151419.peg.6547	75.25	hypothetical protein	-				0		-				0
	51	2494	42	fig|6666666.130311.peg.2494	hypothetical protein	bi	280	5012	fig|6666666.151414.peg.5012	85.37	hypothetical protein	bi	280	5012	fig|6666666.151415.peg.5012	85.37	hypothetical protein	-				0		-				0		-				0		-				0		-				0
	54	2537	90	fig|6666666.130311.peg.2537	hypothetical protein	bi	322	5861	fig|6666666.151414.peg.5861	100	hypothetical protein	bi	322	5857	fig|6666666.151415.peg.5857	100	hypothetical protein	-				0		-				0		-				0		-				0		-				0
	54	2538	135	fig|6666666.130311.peg.2538	hypothetical protein	bi	322	5862	fig|6666666.151414.peg.5862	91.53	hypothetical protein	bi	322	5858	fig|6666666.151415.peg.5858	91.53	hypothetical protein	-				0		uni	15	2972	fig|6666666.151416.peg.2972	34.62	hypothetical protein	-				0		-				0		-				0
	62	2858	73	fig|6666666.130311.peg.2858	hypothetical protein	bi	187	4061	fig|6666666.151414.peg.4061	47.83	hypothetical protein	bi	187	4064	fig|6666666.151415.peg.4064	47.83	hypothetical protein	-				0		bi	11	1710	fig|6666666.151416.peg.1710	85	hypothetical protein	-				0		-				0		-				0
	62	2920	102	fig|6666666.130311.peg.2920	hypothetical protein	bi	178	3739	fig|6666666.151414.peg.3739	96.04	hypothetical protein	bi	178	3737	fig|6666666.151415.peg.3737	96.04	hypothetical protein	-				0		-				0		-				0		-				0		-				0
	68	3367	93	fig|6666666.130311.peg.3367	hypothetical protein	bi	181	3899	fig|6666666.151414.peg.3899	98.91	hypothetical protein	bi	181	3900	fig|6666666.151415.peg.3900	98.91	hypothetical protein	-				0		-				0		bi	1	1465	fig|6666666.151419.peg.1465	84.78	hypothetical protein	bi	151	6551	fig|6666666.151246.peg.6551	100	hypothetical protein	bi	135	4190	fig|6666666.151413.peg.4190	100	hypothetical protein
	69	3558	45	fig|6666666.130311.peg.3558	hypothetical protein	bi	166	3388	fig|6666666.151414.peg.3388	97.73	hypothetical protein	bi	166	3387	fig|6666666.151415.peg.3387	97.73	hypothetical protein	-				0		bi	17	3744	fig|6666666.151416.peg.3744	70	hypothetical protein	-				0		-				0		bi	103	2059	fig|6666666.151413.peg.2059	97.3	hypothetical protein
	69	3591	40	fig|6666666.130311.peg.3591	hypothetical protein	bi	195	4116	fig|6666666.151414.peg.4116	62.16	hypothetical protein	bi	195	4119	fig|6666666.151415.peg.4119	62.16	hypothetical protein	-				0		-				0		-				0		-				0		-				0
	69	3757	46	fig|6666666.130311.peg.3757	hypothetical protein	bi	68	1653	fig|6666666.151414.peg.1653	97.78	hypothetical protein	bi	68	1654	fig|6666666.151415.peg.1654	97.78	hypothetical protein	-				0		bi	10	1281	fig|6666666.151416.peg.1281	93.33	hypothetical protein	bi	1	2246	fig|6666666.151419.peg.2246	82.22	hypothetical protein	-				0		-				0
	69	3765	67	fig|6666666.130311.peg.3765	hypothetical protein	bi	199	4183	fig|6666666.151414.peg.4183	73.85	hypothetical protein	bi	199	4188	fig|6666666.151415.peg.4188	73.85	hypothetical protein	-				0		bi	15	2859	fig|6666666.151416.peg.2859	55.74	hypothetical protein	-				0		bi	86	3106	fig|6666666.151246.peg.3106	90.91	hypothetical protein	-				0
	69	3818	56	fig|6666666.130311.peg.3818	hypothetical protein	bi	302	5501	fig|6666666.151414.peg.5501	80.77	hypothetical protein	bi	302	5500	fig|6666666.151415.peg.5500	80.77	hypothetical protein	-				0		-				0		-				0		-				0		-				0
	69	3932	38	fig|6666666.130311.peg.3932	hypothetical protein	bi	59	1460	fig|6666666.151414.peg.1460	88.89	FIG01241920: hypothetical protein	bi	59	1460	fig|6666666.151415.peg.1460	88.89	FIG01241920: hypothetical protein	-				0		-				0		-				0		-				0		-				0
	69	4108	44	fig|6666666.130311.peg.4108	hypothetical protein	bi	42	486	fig|6666666.151414.peg.486	100	hypothetical protein	bi	42	485	fig|6666666.151415.peg.485	100	hypothetical protein	-				0		-				0		-				0		bi	92	3746	fig|6666666.151246.peg.3746	91.43	hypothetical protein	bi	96	1894	fig|6666666.151413.peg.1894	91.43	hypothetical protein
	70	4268	76	fig|6666666.130311.peg.4268	hypothetical protein	bi	64	1593	fig|6666666.151414.peg.1593	50	hypothetical protein	bi	64	1592	fig|6666666.151415.peg.1592	50	hypothetical protein	-				0		-				0		-				0		-				0		-				0
	70	4398	165	fig|6666666.130311.peg.4398	hypothetical protein	bi	226	4570	fig|6666666.151414.peg.4570	31.78	hypothetical protein	bi	226	4573	fig|6666666.151415.peg.4573	31.78	hypothetical protein	-				0		bi	19	5041	fig|6666666.151416.peg.5041	27.61	hypothetical protein	bi	1	2012	fig|6666666.151419.peg.2012	79.88	hypothetical protein	bi	81	2723	fig|6666666.151246.peg.2723	58.28	hypothetical protein	bi	132	3904	fig|6666666.151413.peg.3904	99.39	hypothetical protein
	71	4535	76	fig|6666666.130311.peg.4535	hypothetical protein	bi	289	5164	fig|6666666.151414.peg.5164	77.78	hypothetical protein	bi	289	5163	fig|6666666.151415.peg.5163	77.78	hypothetical protein	-				0		-				0		-				0		bi	36	1050	fig|6666666.151246.peg.1050	98.67	hypothetical protein	bi	140	4413	fig|6666666.151413.peg.4413	98.67	hypothetical protein
	74	4647	39	fig|6666666.130311.peg.4647	hypothetical protein	bi	150	2919	fig|6666666.151414.peg.2919	55.26	Circadian input kinase A	bi	150	2911	fig|6666666.151415.peg.2911	55.26	Circadian input kinase A	-				0		bi	15	2927	fig|6666666.151416.peg.2927	65.79	Circadian input kinase A	-				0		bi	140	6232	fig|6666666.151246.peg.6232	97.37	Circadian input kinase A	bi	114	2528	fig|6666666.151413.peg.2528	100	hypothetical protein
	76	4788	56	fig|6666666.130311.peg.4788	hypothetical protein	bi	393	6303	fig|6666666.151414.peg.6303	86.27	hypothetical protein	bi	394	6298	fig|6666666.151415.peg.6298	86.27	hypothetical protein	-				0		-				0		-				0		-				0		-				0
	76	4794	133	fig|6666666.130311.peg.4794	hypothetical protein	bi	393	6301	fig|6666666.151414.peg.6301	33.71	hypothetical protein	bi	394	6296	fig|6666666.151415.peg.6296	33.71	hypothetical protein	-				0		-				0		bi	8	7005	fig|6666666.151419.peg.7005	50.35	hypothetical protein	-				0		-				0
	76	4810	172	fig|6666666.130311.peg.4810	hypothetical protein	bi	185	3971	fig|6666666.151414.peg.3971	97.08	hypothetical protein	bi	185	3972	fig|6666666.151415.peg.3972	97.08	hypothetical protein	-				0		-				0		-				0		-				0		-				0
	79	5005	42	fig|6666666.130311.peg.5005	hypothetical protein	bi	14	225	fig|6666666.151414.peg.225	100	hypothetical protein	bi	14	225	fig|6666666.151415.peg.225	100	hypothetical protein	-				0		-				0		-				0		-				0		-				0
	79	5150	44	fig|6666666.130311.peg.5150	hypothetical protein	bi	133	2425	fig|6666666.151414.peg.2425	86.05	hypothetical protein	bi	133	2425	fig|6666666.151415.peg.2425	86.05	hypothetical protein	-				0		bi	13	2380	fig|6666666.151416.peg.2380	79.07	hypothetical protein	-				0		-				0		bi	152	5039	fig|6666666.151413.peg.5039	100	hypothetical protein
	80	5291	296	fig|6666666.130311.peg.5291	hypothetical protein	bi	382	6213	fig|6666666.151414.peg.6213	38.38	hypothetical protein	bi	383	6209	fig|6666666.151415.peg.6209	38.38	hypothetical protein	-				0		-				0		-				0		-				0		-				0
	81	5364	75	fig|6666666.130311.peg.5364	hypothetical protein	bi	92	1989	fig|6666666.151414.peg.1989	91.3	hypothetical protein	bi	92	1990	fig|6666666.151415.peg.1990	91.3	hypothetical protein	-				0		bi	17	3928	fig|6666666.151416.peg.3928	56.82	hypothetical protein	-				0		-				0		-				0
	82	5384	63	fig|6666666.130311.peg.5384	hypothetical protein	bi	156	3130	fig|6666666.151414.peg.3130	95.83	hypothetical protein	bi	156	3127	fig|6666666.151415.peg.3127	95.83	hypothetical protein	-				0		-				0		-				0		-				0		-				0
	85	5587	75	fig|6666666.130311.peg.5587	hypothetical protein	bi	10	132	fig|6666666.151414.peg.132	93.75	hypothetical protein	bi	10	132	fig|6666666.151415.peg.132	93.75	hypothetical protein	-				0		-				0		-				0		bi	109	4926	fig|6666666.151246.peg.4926	97.3	hypothetical protein	bi	147	4850	fig|6666666.151413.peg.4850	95.65	hypothetical protein
	85	5601	38	fig|6666666.130311.peg.5601	hypothetical protein	bi	70	1842	fig|6666666.151414.peg.1842	70.59	Mobile element protein	bi	70	1843	fig|6666666.151415.peg.1843	70.59	Mobile element protein	-				0		-				0		bi	8	6853	fig|6666666.151419.peg.6853	82.35	Mobile element protein	-				0		-				0
	86	5719	62	fig|6666666.130311.peg.5719	hypothetical protein	bi	412	6437	fig|6666666.151414.peg.6437	95.08	hypothetical protein	bi	413	6431	fig|6666666.151415.peg.6431	95.08	hypothetical protein	-				0		bi	12	2022	fig|6666666.151416.peg.2022	81.97	hypothetical protein	-				0		-				0		bi	125	3509	fig|6666666.151413.peg.3509	98.36	hypothetical protein
	87	5815	48	fig|6666666.130311.peg.5815	hypothetical protein	bi	62	1561	fig|6666666.151414.peg.1561	97.67	hypothetical protein	bi	62	1561	fig|6666666.151415.peg.1561	97.67	hypothetical protein	-				0		-				0		bi	1	1190	fig|6666666.151419.peg.1190	88.64	hypothetical protein	bi	3	420	fig|6666666.151246.peg.420	100	hypothetical protein	bi	57	1481	fig|6666666.151413.peg.1481	100	hypothetical protein
	88	5960	67	fig|6666666.130311.peg.5960	hypothetical protein	bi	382	6236	fig|6666666.151414.peg.6236	80.3	hypothetical protein	bi	383	6232	fig|6666666.151415.peg.6232	80.3	hypothetical protein	-				0		-				0		-				0		bi	137	6099	fig|6666666.151246.peg.6099	80.3	hypothetical protein	bi	182	6251	fig|6666666.151413.peg.6251	100	hypothetical protein
	88	5962	51	fig|6666666.130311.peg.5962	hypothetical protein	bi	382	6238	fig|6666666.151414.peg.6238	80.43	hypothetical protein	bi	383	6234	fig|6666666.151415.peg.6234	80.43	hypothetical protein	-				0		-				0		-				0		bi	137	6097	fig|6666666.151246.peg.6097	80.43	hypothetical protein	bi	182	6253	fig|6666666.151413.peg.6253	68.57	hypothetical protein
	88	5966	217	fig|6666666.130311.peg.5966	hypothetical protein	bi	382	6197	fig|6666666.151414.peg.6197	69.57	hypothetical protein	bi	383	6193	fig|6666666.151415.peg.6193	69.57	hypothetical protein	-				0		-				0		-				0		bi	137	6095	fig|6666666.151246.peg.6095	61.21	hypothetical protein	bi	182	6255	fig|6666666.151413.peg.6255	63.02	hypothetical protein
	89	5975	80	fig|6666666.130311.peg.5975	hypothetical protein	bi	292	5260	fig|6666666.151414.peg.5260	43.66	hypothetical protein	bi	292	5259	fig|6666666.151415.peg.5259	43.66	hypothetical protein	-				0		-				0		bi	11	8239	fig|6666666.151419.peg.8239	78.57	hypothetical protein	bi	3	526	fig|6666666.151246.peg.526	66.22	hypothetical protein	-				0
	90	5984	63	fig|6666666.130311.peg.5984	hypothetical protein	bi	429	6884	fig|6666666.151414.peg.6884	93.1	hypothetical protein	bi	430	6878	fig|6666666.151415.peg.6878	93.1	hypothetical protein	-				0		-				0		-				0		-				0		-				0
	90	5991	188	fig|6666666.130311.peg.5991	hypothetical protein	bi	344	5971	fig|6666666.151414.peg.5971	96.26	hypothetical protein	bi	345	5967	fig|6666666.151415.peg.5967	96.26	CDP-diacylglycerol--glycerol-3-phosphate 3-phosphatidyltransferase (EC 2.7.8.5)	-				0		-				0		-				0		-				0		-				0
	90	5992	96	fig|6666666.130311.peg.5992	hypothetical protein	bi	357	6025	fig|6666666.151414.peg.6025	91.23	hypothetical protein	bi	358	6023	fig|6666666.151415.peg.6023	91.23	hypothetical protein	-				0		-				0		-				0		-				0		-				0
[truncated: 5,234 more rows]

## Sheet: Table_S3
Table S3 Open reading frames present in the genome of MRB220 but not detected in the three most closely related Stigonematales
Contig	Gene	Length (aa)	annotated function	type	Gene id
[truncated: 94 more rows]
